# Supplementary material for: Tandem RNA isolation reveals functional rearrangement of RNA-binding proteins on CDKN1B/p27Kip1 3’UTRs in cisplatin treated cells
Source: RNA Biol. 2019 Sep 16;17(1):33–46. doi: 10.1080/15476286.2019.1662268 (PMC6948961; doi:10.1080/15476286.2019.1662268)
Supplement: Supplemental Material [file krnb-17-01-1662268-s001.zip]

Archive with 6 entries (5 files):
- Supplementary information/
- Supplementary information/Dataset S1_Iadevaia.xlsx
- Supplementary information/Suppl. Fig. S1-S7_Iadevaia.pdf
- Supplementary information/Table S1_Iadevaia.xlsx
- Supplementary information/Table S2_Iadevaia.xlsx
- Supplementary information/Uncropped immunoblots_Iadevaia.pdf
