# Supplementary material for: Tandem RNA isolation reveals functional rearrangement of RNA-binding proteins on CDKN1B/p27Kip1 3’UTRs in cisplatin treated cells
Source: RNA Biol. 2019 Sep 16;17(1):33–46. doi: 10.1080/15476286.2019.1662268 (PMC6948961; doi:10.1080/15476286.2019.1662268)
Supplement: Supplemental Material [file krnb-17-01-1662268-s001.zip › Supplementary information/Dataset S1_Iadevaia.xlsx]

## Sheet: 54 LFQ selected proteins
Gene names	Uniprot Access No.	Protein IDs	Majority protein IDs	Protein names	Log2 (CP-NT)	mean iLFQ
MRPL42	Q9Y6G3	S4R360;J3KPP0;S4R2Z7;Q9Y6G3	S4R360;J3KPP0;S4R2Z7;Q9Y6G3	39S ribosomal protein L42, mitochondrial	1.10445	12.7455
RPL38	P63173	P63173;J3KT73;J3QL01;J3KSP2	P63173;J3KT73;J3QL01	60S ribosomal protein L38	1.04876	12.7817
CST1;CST4;CST2	P01037	P01037;P01036;P09228	P01037;P01036;P09228	Cystatin-SN;Cystatin-S;Cystatin-SA	0.931835	8.43119
ICT1	Q14197	J3KS15;Q14197	J3KS15;Q14197	Peptidyl-tRNA hydrolase ICT1, mitochondrial	0.845692	10.8676
KPRP	Q5T749	Q5T749	Q5T749	Keratinocyte proline-rich protein	0.782489	11.6138
NPM1	P06748	P06748;E5RGW4;E5RI98	P06748	Nucleophosmin	0.580139	12.5047
DSC1	Q08554	Q08554	Q08554	Desmocollin-1	0.563381	11.6875
DSP	P15924	P15924	P15924	Desmoplakin	0.548798	11.8931
NOP10	Q9NPE3	Q9NPE3;H0YM60	Q9NPE3	H/ACA ribonucleoprotein complex subunit 3	0.512611	12.803
DSG1	Q02413	Q02413	Q02413	Desmoglein-1	0.426226	12.4784
MRPL43	Q8N983	H0YBU8;H0Y6Y8;B1AL05;Q8N983	H0YBU8;H0Y6Y8;B1AL05;Q8N983	39S ribosomal protein L43, mitochondrial	0.425248	10.5039
RPS25	P62851	P62851	P62851	40S ribosomal protein S25	0.351116	15.5561
GAPDH	P04406	P04406;E7EUT5	P04406;E7EUT5	Glyceraldehyde-3-phosphate dehydrogenase	0.319788	12.4174
HMGA2	P52926	F5H2U8;F5H2A4;F5H6H0;P52926	F5H2U8;F5H2A4;F5H6H0;P52926	High mobility group protein HMGI-C	0.313863	10.1005
MRPL30	Q8TCC3	Q8TCC3;B8ZZV5	Q8TCC3;B8ZZV5	39S ribosomal protein L30, mitochondrial	0.295419	12.7593
PDAP1	Q13442	Q13442;F8WBW6	Q13442	28 kDa heat- and acid-stable phosphoprotein	0.253838	12.0114
GADD45GIP1	Q8TAE8	Q8TAE8	Q8TAE8	Growth arrest and DNA damage-inducible proteins-interacting protein 1	0.239738	12.0013
DCD	P81605	P81605	P81605	Dermcidin;Survival-promoting peptide;DCD-1	0.212272	10.9456
SAFB;SAFB2	Q15424	Q15424;Q14151;K7ES42	Q15424;Q14151	Scaffold attachment factor B1;Scaffold attachment factor B2	0.164714	11.9274
PRDX2	P32119	P32119;A6NIW5	P32119;A6NIW5	Peroxiredoxin-2	0.0952962	10.0039
SSBP1	Q04837	Q04837;A0A0G2JLD8;E7EUY5;C9K0U8	Q04837;A0A0G2JLD8;E7EUY5;C9K0U8	Single-stranded DNA-binding protein, mitochondrial	0.090047	15.236
HMGB2	P26583	D6R9A6;P26583;Q5T7C4;B2RPK0;P09429	D6R9A6;P26583	High mobility group protein B2	0.0535693	10.3695
RBM3	P98179	P98179	P98179	RNA-binding protein 3	0.0412697	14.6589
SRSF9	Q13242	Q13242;H0YIB4;S4R3G0	Q13242;H0YIB4;S4R3G0	Serine/arginine-rich splicing factor 9	0.0401357	12.1476
HBB	P68871	P68871;F8W6P5	P68871;F8W6P5	Hemoglobin subunit beta;LVV-hemorphin-7;Spinorphin	0.0384538	9.78498
RPLP2	P05387	P05387;H0YDD8	P05387	60S acidic ribosomal protein P2	0.0159328	12.8486
LCN1	P31025	P31025;Q5VSP4	P31025	Lipocalin-1	-0.083691	12.5577
PSIP1	O75475	O75475	O75475	PC4 and SFRS1-interacting protein	-0.0980324	12.3358
STAU1	O95793	A0A087X1A5;Q5JW30;O95793;Q5JW28;F6UDC6	A0A087X1A5;Q5JW30;O95793;Q5JW28	Double-stranded RNA-binding protein Staufen homolog 1	-0.104738	8.16843
MRPL32	Q9BYC8	Q9BYC8	Q9BYC8	39S ribosomal protein L32, mitochondrial	-0.211802	12.8573
LTF	P02788	E7EQB2;E7ER44;P02788;C9JCF5	E7EQB2;E7ER44;P02788	Lactotransferrin;Lactoferricin-H;Kaliocin-1;Lactoferroxin-A;Lactoferroxin-B;Lactoferroxin-C	-0.27681	10.2233
HNRNPD	Q14103	Q14103;H0YA96;H0Y8G5;D6RAF8;D6RF44;D6RD83;D6RBQ9	Q14103;H0YA96;H0Y8G5;D6RAF8;D6RF44	Heterogeneous nuclear ribonucleoprotein D0	-0.386824	16.8401
SNW1	Q13573	G3V4X8;G3V3A4;Q13573	G3V4X8;G3V3A4;Q13573	SNW domain-containing protein 1	-0.398638	11.0737
RPL12	P30050	P30050	P30050	60S ribosomal protein L12	-0.4889	13.3412
PABPC1	P11940	P11940;A0A087WTT1;E7EQV3;E7ERJ7;H0YAR2;Q9H361;E5RJB9;E5RGH3;E5RH24;H0YAP2;B1ANR1;H0YB86;H0YBN4;Q4VXU2;E5RHG7;H0YAS7;H0YAS6;H0YB75;H0YC10;H0YEQ8;E5RGC4;E5RFD8;H0YAW6;Q5JQF8;Q96DU9	P11940;A0A087WTT1;E7EQV3;E7ERJ7	Polyadenylate-binding protein 1;Polyadenylate-binding protein	-0.552967	12.6941
ELAVL1	Q15717	Q15717;M0QZR9;M0R055	Q15717;M0QZR9	ELAV-like protein 1	-0.604751	13.9473
CASP14	P31944	P31944	P31944	Caspase-14;Caspase-14 subunit p17, mature form;Caspase-14 subunit p10, mature form;Caspase-14 subunit p20, intermediate form;Caspase-14 subunit p8, intermediate form	-0.624572	8.35198
HNRNPDL	O14979	A0A087WUK2;O14979	A0A087WUK2;O14979	Heterogeneous nuclear ribonucleoprotein D-like	-0.638391	15.0063
JUP	P14923	P14923;C9JTX4;C9J826;C9JK18;C9JKY1;P35222	P14923;C9JTX4;C9J826;C9JK18;C9JKY1	Junction plakoglobin	-0.741903	10.174
S100A8	P05109	P05109	P05109	Protein S100-A8;Protein S100-A8, N-terminally processed	-0.896429	10.9701
KHSRP	Q92945	A0A087WTP3;Q92945;M0R0I5;M0QYH3;M0QXW7;M0R3J3	A0A087WTP3;Q92945;M0R0I5	Far upstream element-binding protein 2	-1.02897	11.8636
FUBP1	Q96AE4	E9PEB5;Q96AE4;C9JSZ1	E9PEB5;Q96AE4	Far upstream element-binding protein 1	-1.10059	10.0648
IGHA1	P01876	P01876	P01876	Ig alpha-1 chain C region	-1.25271	9.71112
NCL	P19338	H7BY16;P19338	H7BY16;P19338	Nucleolin	-1.57523	8.88071
MRPL50	Q8N5N7	Q8N5N7	Q8N5N7	39S ribosomal protein L50, mitochondrial	-1.58736	8.56995
HNRNPA2B1	P22626	P22626;A0A087WUI2	P22626;A0A087WUI2	Heterogeneous nuclear ribonucleoproteins A2/B1	-1.62122	10.7994
HNRNPA3	P51991	P51991;H7C1J8	P51991	Heterogeneous nuclear ribonucleoprotein A3	-1.78428	10.2758
SUB1	P53999	P53999	P53999	Activated RNA polymerase II transcriptional coactivator p15	-2.02484	9.24697
ELAVL2	Q12926	A0A0A0MRX1;Q12926;B1AM48;C9JB16;B1APY9;B1APY8;A0A0R4J2E6;P26378;Q14576	A0A0A0MRX1;Q12926;B1AM48	ELAV-like protein;ELAV-like protein 2	-2.08521	10.3769
NOLC1	Q14978	A0A0A0MRM9;Q14978	A0A0A0MRM9;Q14978	Nucleolar and coiled-body phosphoprotein 1	-2.20631	7.74701
HNRNPA1;HNRNPA1L2	Q32P51	F8W6I7;P09651;F8VTQ5;H0YH80;F8VZ49;Q32P51;F8W646;F8VYN5	F8W6I7;P09651;F8VTQ5;H0YH80;F8VZ49;Q32P51	Heterogeneous nuclear ribonucleoprotein A1;Heterogeneous nuclear ribonucleoprotein A1, N-terminally processed;Heterogeneous nuclear ribonucleoprotein A1-like 2	-2.20893	11.1794
UPF3B	Q9BZI7	A0A087WYC8;Q9BZI7	A0A087WYC8;Q9BZI7	Regulator of nonsense transcripts 3B	-2.31966	7.80369
HNRNPA0	Q13151	Q13151	Q13151	Heterogeneous nuclear ribonucleoprotein A0	-2.9734	9.3884
H1FX	Q92522	Q92522	Q92522	Histone H1x	-4.29601	8.79186

## Sheet: All_proteinGroups_HEK293
Protein IDs	Majority protein IDs	Peptide counts (all)	Peptide counts (razor+unique)	Peptide counts (unique)	Protein names	Gene names	Fasta headers	Number of proteins	Peptides	Razor + unique peptides	Unique peptides	Peptides IP_01	Peptides IP_02	Peptides IP_03	Peptides IP_cisplatin_01	Peptides IP_cisplatin_02	Peptides IP_cisplatin_03	Peptides IP_cisplatin_CTL_04	Peptides IP_cisplatin_CTL_05	Peptides IP_cisplatin_CTL_06	Peptides IP_CTL_04	Peptides IP_CTL_05	Peptides IP_CTL_06	Razor + unique peptides IP_01	Razor + unique peptides IP_02	Razor + unique peptides IP_03	Razor + unique peptides IP_cisplatin_01	Razor + unique peptides IP_cisplatin_02	Razor + unique peptides IP_cisplatin_03	Razor + unique peptides IP_cisplatin_CTL_04	Razor + unique peptides IP_cisplatin_CTL_05	Razor + unique peptides IP_cisplatin_CTL_06	Razor + unique peptides IP_CTL_04	Razor + unique peptides IP_CTL_05	Razor + unique peptides IP_CTL_06	Unique peptides IP_01	Unique peptides IP_02	Unique peptides IP_03	Unique peptides IP_cisplatin_01	Unique peptides IP_cisplatin_02	Unique peptides IP_cisplatin_03	Unique peptides IP_cisplatin_CTL_04	Unique peptides IP_cisplatin_CTL_05	Unique peptides IP_cisplatin_CTL_06	Unique peptides IP_CTL_04	Unique peptides IP_CTL_05	Unique peptides IP_CTL_06	Sequence coverage [%]	Unique + razor sequence coverage [%]
A0A087X0Q4;A2NJV5;A0A0A0MRZ7;A0A075B6S6;A0A075B6S2;A0A075B6P5;A0A087WW87;P06310;P01615;P01614	A0A087X0Q4;A2NJV5;A0A0A0MRZ7;A0A075B6S6;A0A075B6S2;A0A075B6P5;A0A087WW87;P06310;P01615;P01614	1;1;1;1;1;1;1;1;1;1	1;1;1;1;1;1;1;1;1;1	1;1;1;1;1;1;1;1;1;1	Ig kappa chain V-II region RPMI 6410;Ig kappa chain V-II region FR;Ig kappa chain V-II region Cum	IGKV2-40;IGKV A18;IGKV2D-26;IGKV2D-30;IGKV2D-29;IGKV2D-28	;;;;;;;;;	10	1	1	1	1	1	0	1	1	1	1	1	1	1	0	0	1	1	0	1	1	1	1	1	1	1	0	0	1	1	0	1	1	1	1	1	1	1	0	0	12.5	12.5
H0YN88;A0A075B716;P08708;H0YN73;H3BNC9	H0YN88;A0A075B716;P08708;H0YN73	3;3;3;2;1	3;3;3;2;1	3;3;3;2;1	40S ribosomal protein S17	RPS17	;;;	5	3	3	3	1	1	3	1	1	2	1	1	1	2	0	3	1	1	3	1	1	2	1	1	1	2	0	3	1	1	3	1	1	2	1	1	1	2	0	3	31.6	31.6
A0A087WT15;A0A096LP10	A0A087WT15;A0A096LP10	1;1	1;1	1;1		ALG13	;	2	1	1	1	0	1	1	1	0	1	1	1	1	1	1	0	0	1	1	1	0	1	1	1	1	1	1	0	0	1	1	1	0	1	1	1	1	1	1	0	11.5	11.5
A0A087WTP3;Q92945;M0R0I5;M0QYH3;M0QXW7;M0R3J3	A0A087WTP3;Q92945;M0R0I5	12;12;7;4;3;1	12;12;7;4;3;1	12;12;7;4;3;1	Far upstream element-binding protein 2	KHSRP	;;	6	12	12	12	6	6	9	4	4	3	2	6	3	3	1	3	6	6	9	4	4	3	2	6	3	3	1	3	6	6	9	4	4	3	2	6	3	3	1	3	21	21
A0A087WTY7;Q9H227	A0A087WTY7;Q9H227	1;1	1;1	1;1	Cytosolic beta-glucosidase	GBA3	;	2	1	1	1	0	1	0	0	0	0	0	0	0	0	0	0	0	1	0	0	0	0	0	0	0	0	0	0	0	1	0	0	0	0	0	0	0	0	0	0	4.3	4.3
A0A087WUK2;O14979	A0A087WUK2;O14979	12;12	12;12	12;12	Heterogeneous nuclear ribonucleoprotein D-like	HNRNPDL	;	2	12	12	12	9	9	12	8	7	8	10	8	10	10	2	9	9	9	12	8	7	8	10	8	10	10	2	9	9	9	12	8	7	8	10	8	10	10	2	9	27	27
A0A087WUX4;F5H638;F5H522;A0A0A0MSA1;A0A0A0MR67;F5GY28;E9PDI6;Q13936	A0A087WUX4;F5H638;F5H522;A0A0A0MSA1;A0A0A0MR67;F5GY28;E9PDI6;Q13936	1;1;1;1;1;1;1;1	1;1;1;1;1;1;1;1	1;1;1;1;1;1;1;1	Voltage-dependent L-type calcium channel subunit alpha-1C	CACNA1C	;;;;;;;	8	1	1	1	0	1	0	0	0	0	0	0	0	0	0	0	0	1	0	0	0	0	0	0	0	0	0	0	0	1	0	0	0	0	0	0	0	0	0	0	3.7	3.7
A0A087WUZ3;Q01082	A0A087WUZ3;Q01082	1;1	1;1	1;1	Spectrin beta chain, non-erythrocytic 1	SPTBN1	;	2	1	1	1	1	1	1	1	1	1	1	1	1	1	0	1	1	1	1	1	1	1	1	1	1	1	0	1	1	1	1	1	1	1	1	1	1	1	0	1	0.8	0.8
H7C123;H7C2C5;F8W7C6;A0A087WV22;X1WI28;Q96L21;P27635	H7C123;H7C2C5;F8W7C6;A0A087WV22;X1WI28;Q96L21;P27635	1;1;1;1;1;1;1	1;1;1;1;1;1;1	1;1;1;1;1;1;1	60S ribosomal protein L10-like;60S ribosomal protein L10	RPL10;RPL10L	;;;;;;	7	1	1	1	0	0	1	1	1	1	1	1	1	1	1	1	0	0	1	1	1	1	1	1	1	1	1	1	0	0	1	1	1	1	1	1	1	1	1	1	13.2	13.2
A0A087WYF5;A0A087WYT0;A0A087WV42;A0A087WZY1;A0A0A0MT31;P02810	A0A087WYF5;A0A087WYT0;A0A087WV42;A0A087WZY1;A0A0A0MT31;P02810	3;3;3;3;2;2	3;3;3;3;2;2	3;3;3;3;2;2	Salivary acidic proline-rich phosphoprotein 1/2;Salivary acidic proline-rich phosphoprotein 1/2;Salivary acidic proline-rich phosphoprotein 3/4;Peptide P-C	PRH1	;;;;;	6	3	3	3	3	1	2	0	1	2	2	2	1	0	3	1	3	1	2	0	1	2	2	2	1	0	3	1	3	1	2	0	1	2	2	2	1	0	3	1	35	35
A0A087WVQ9;Q5VTE0;P68104;A6PW80;Q5JR01;A0A087WV01;Q05639	A0A087WVQ9;Q5VTE0;P68104;A6PW80;Q5JR01;A0A087WV01;Q05639	2;2;2;1;1;1;1	2;2;2;1;1;1;1	2;2;2;1;1;1;1	Putative elongation factor 1-alpha-like 3;Elongation factor 1-alpha 1;Elongation factor 1-alpha;Elongation factor 1-alpha 2	EEF1A1;EEF1A1P5;EEF1A2	;;;;;;	7	2	2	2	2	1	1	2	0	2	2	2	2	1	0	2	2	1	1	2	0	2	2	2	2	1	0	2	2	1	1	2	0	2	2	2	2	1	0	2	5.2	5.2
A0A087WXM6;J3QQT2;J3KRX5;A0A0A6YYL6;P18621;J3KSJ0;A0A087WY81;J3KRB3;A0A087WWH0;J3QS96;J3QLC8;A0A0A0MRF8	A0A087WXM6;J3QQT2;J3KRX5;A0A0A6YYL6;P18621;J3KSJ0;A0A087WY81;J3KRB3;A0A087WWH0;J3QS96;J3QLC8;A0A0A0MRF8	2;2;2;2;2;1;1;1;1;1;1;1	2;2;2;2;2;1;1;1;1;1;1;1	2;2;2;2;2;1;1;1;1;1;1;1	60S ribosomal protein L17	RPL17;RPL17-C18orf32	;;;;;;;;;;;	12	2	2	2	1	2	2	2	2	1	1	1	2	0	0	2	1	2	2	2	2	1	1	1	2	0	0	2	1	2	2	2	2	1	1	1	2	0	0	2	14.2	14.2
H0YFY6;A0A087WY61;Q14980;K4DIE0	H0YFY6;A0A087WY61;Q14980;K4DIE0	2;2;2;1	2;2;2;1	2;2;2;1	Nuclear mitotic apparatus protein 1	NUMA1	;;;	4	2	2	2	1	1	0	0	0	0	0	1	0	1	0	1	1	1	0	0	0	0	0	1	0	1	0	1	1	1	0	0	0	0	0	1	0	1	0	1	3.5	3.5
A0A087WYC8;Q9BZI7	A0A087WYC8;Q9BZI7	2;2	2;2	2;2	Regulator of nonsense transcripts 3B	UPF3B	;	2	2	2	2	2	2	2	2	1	1	2	2	1	2	1	0	2	2	2	2	1	1	2	2	1	2	1	0	2	2	2	2	1	1	2	2	1	2	1	0	10.6	10.6
A0A087X0X3;P52272;M0R019;M0R2T0;M0R0Y6;M0QYQ7;M0R0N3;M0QY96;M0R2I7	A0A087X0X3;P52272;M0R019;M0R2T0;M0R0Y6;M0QYQ7;M0R0N3	10;10;7;6;5;5;5;2;2	10;10;7;6;5;5;5;2;2	10;10;7;6;5;5;5;2;2	Heterogeneous nuclear ribonucleoprotein M	HNRNPM	;;;;;;	9	10	10	10	6	9	10	4	6	3	7	8	6	6	3	4	6	9	10	4	6	3	7	8	6	6	3	4	6	9	10	4	6	3	7	8	6	6	3	4	15.5	15.5
A0A087X1A5;Q5JW30;O95793;Q5JW28;F6UDC6	A0A087X1A5;Q5JW30;O95793;Q5JW28	3;3;3;2;1	3;3;3;2;1	3;3;3;2;1	Double-stranded RNA-binding protein Staufen homolog 1	STAU1	;;;	5	3	3	3	0	1	3	1	0	2	2	1	1	3	0	1	0	1	3	1	0	2	2	1	1	3	0	1	0	1	3	1	0	2	2	1	1	3	0	1	7.9	7.9
F5GZR4;A8MXZ9;A0A0A0MQU5;Q14896	F5GZR4;A8MXZ9;A0A0A0MQU5;Q14896	1;1;1;1	1;1;1;1	1;1;1;1	Myosin-binding protein C, cardiac-type	MYBPC3	;;;	4	1	1	1	1	1	1	1	1	1	1	1	1	1	0	1	1	1	1	1	1	1	1	1	1	1	0	1	1	1	1	1	1	1	1	1	1	1	0	1	2.2	2.2
C9JP00;A0A0A0MQX8;Q9NR56	C9JP00;A0A0A0MQX8;Q9NR56	1;1;1	1;1;1	1;1;1	Muscleblind-like protein 1	MBNL1	;;	3	1	1	1	0	0	1	0	0	0	1	1	0	0	0	0	0	0	1	0	0	0	1	1	0	0	0	0	0	0	1	0	0	0	1	1	0	0	0	0	3.2	3.2
A0A0A0MRJ2;Q5VTZ4;P18847	A0A0A0MRJ2;Q5VTZ4;P18847	1;1;1	1;1;1	1;1;1	Cyclic AMP-dependent transcription factor ATF-3	ATF3	;;	3	1	1	1	0	0	0	0	1	0	0	1	1	0	0	1	0	0	0	0	1	0	0	1	1	0	0	1	0	0	0	0	1	0	0	1	1	0	0	1	6.5	6.5
A0A0A0MRK1;E9PAV9;Q5T3I0	A0A0A0MRK1;E9PAV9;Q5T3I0	1;1;1	1;1;1	1;1;1	G patch domain-containing protein 4	GPATCH4	;;	3	1	1	1	1	1	1	1	1	1	1	1	1	1	0	1	1	1	1	1	1	1	1	1	1	1	0	1	1	1	1	1	1	1	1	1	1	1	0	1	4.3	4.3
A0A0A0MRM9;Q14978	A0A0A0MRM9;Q14978	3;3	3;3	3;3	Nucleolar and coiled-body phosphoprotein 1	NOLC1	;	2	3	3	3	3	3	1	2	2	1	2	2	2	1	1	1	3	3	1	2	2	1	2	2	2	1	1	1	3	3	1	2	2	1	2	2	2	1	1	1	4.2	4.2
A0A0A0MRQ5;A0A0A0MSI0;Q06830	A0A0A0MRQ5;A0A0A0MSI0;Q06830	2;2;2	1;1;1	1;1;1	Peroxiredoxin-1	PRDX1	;;	3	2	1	1	2	2	2	2	2	2	2	1	2	2	0	2	1	1	1	1	1	1	1	0	1	1	0	1	1	1	1	1	1	1	1	0	1	1	0	1	21.6	10.3
A0A0A0MRX1;Q12926;B1AM48;C9JB16;B1APY9;B1APY8;A0A0R4J2E6;P26378;Q14576	A0A0A0MRX1;Q12926;B1AM48	5;5;3;2;2;2;2;2;1	4;4;2;2;1;1;1;1;1	4;4;2;2;1;1;1;1;1	ELAV-like protein;ELAV-like protein 2	ELAVL2	;;	9	5	4	4	5	5	5	3	3	2	2	3	3	3	0	1	4	4	4	2	2	1	1	2	2	2	0	1	4	4	4	2	2	1	1	2	2	2	0	1	14.7	12.3
A2ABK4;A0A0A0MT02;P18615;A0A0G2JI50;E9PD43;A0A0A0MSN9	A2ABK4;A0A0A0MT02;P18615;A0A0G2JI50;E9PD43;A0A0A0MSN9	2;2;2;1;1;1	2;2;2;1;1;1	2;2;2;1;1;1	Negative elongation factor E	NELFE	;;;;;	6	2	2	2	1	1	2	2	2	1	1	1	1	2	1	2	1	1	2	2	2	1	1	1	1	2	1	2	1	1	2	2	2	1	1	1	1	2	1	2	15.7	15.7
A0A0A0MTH9;O14981	A0A0A0MTH9;O14981	1;1	1;1	1;1	TATA-binding protein-associated factor 172	BTAF1	;	2	1	1	1	0	0	0	0	0	0	0	0	0	0	0	0	0	0	0	0	0	0	0	0	0	0	0	0	0	0	0	0	0	0	0	0	0	0	0	0	0.4	0.4
P0DOY3;P0DOY2;A0A0B4J231;P0CG04;P0CF74;B9A064	P0DOY3;P0DOY2;A0A0B4J231;P0CG04;P0CF74;B9A064	1;1;1;1;1;1	1;1;1;1;1;1	1;1;1;1;1;1	Ig lambda-1 chain C regions;Ig lambda-6 chain C region;Immunoglobulin lambda-like polypeptide 5	IGLL5;IGLC1;IGLC6	;;;;;	6	1	1	1	1	1	0	1	1	1	1	1	1	1	1	1	1	1	0	1	1	1	1	1	1	1	1	1	1	1	0	1	1	1	1	1	1	1	1	1	14.2	14.2
S4R460;A0A0B4J2B5;A0A075B7F0;A0A0C4DH32;A0A0B4J1V1;P0DP04;A0A0B4J1X8;P01766;P01780;P01763;P01762;P01782	S4R460;A0A0B4J2B5;A0A075B7F0;A0A0C4DH32;A0A0B4J1V1;P0DP04;A0A0B4J1X8;P01766;P01780;P01763;P01762;P01782	2;2;1;1;1;1;1;1;1;1;1;1	2;2;1;1;1;1;1;1;1;1;1;1	2;2;1;1;1;1;1;1;1;1;1;1	Ig heavy chain V-III region BRO;Ig heavy chain V-III region JON;Ig heavy chain V-III region WEA;Ig heavy chain V-III region TRO;Ig heavy chain V-III region DOB	IGHV3OR16-9;IGHV3OR16-10;IGHV3-20;IGHV3-21;IGHV3-43	;;;;;;;;;;;	12	2	2	2	0	0	0	0	0	0	0	2	0	0	0	0	0	0	0	0	0	0	0	2	0	0	0	0	0	0	0	0	0	0	0	2	0	0	0	0	31.2	31.2
A0A0C4DH12;H3BS68;O75541	A0A0C4DH12;H3BS68;O75541	1;1;1	1;1;1	1;1;1	Zinc finger protein 821	ZNF821	;;	3	1	1	1	0	0	0	0	0	0	0	0	0	0	1	0	0	0	0	0	0	0	0	0	0	0	1	0	0	0	0	0	0	0	0	0	0	0	1	0	2.4	2.4
A0A0G2JMB2;P01877	A0A0G2JMB2;P01877	4;2	1;0	1;0	Ig alpha-2 chain C region	IGHA2	;	2	4	1	1	4	2	2	1	3	2	3	4	4	2	0	2	1	0	0	0	0	0	0	1	1	0	0	0	1	0	0	0	0	0	0	1	1	0	0	0	17.9	7.4
A0A0J9YW13;Q9Y5S9	A0A0J9YW13;Q9Y5S9	1;1	1;1	1;1	RNA-binding protein 8A	RBM8A	;	2	1	1	1	0	0	1	0	0	0	0	0	0	0	0	1	0	0	1	0	0	0	0	0	0	0	0	1	0	0	1	0	0	0	0	0	0	0	0	1	10.4	10.4
H0Y8D1;A6XMV8;CON__P07477;A0A0J9YYC8;E7EQ64;A6XMV9;Q8NHM4;P07478;P07477	H0Y8D1;A6XMV8;CON__P07477;A0A0J9YYC8;E7EQ64;A6XMV9;Q8NHM4;P07478;P07477	1;1;1;1;1;1;1;1;1	1;1;1;1;1;1;1;1;1	1;1;1;1;1;1;1;1;1	Putative trypsin-6;Trypsin-2;Trypsin-1;Alpha-trypsin chain 1;Alpha-trypsin chain 2	PRSS1;PRSS3P2;PRSS2	;;;;;;;;	9	1	1	1	1	1	1	1	1	1	1	1	1	1	0	1	1	1	1	1	1	1	1	1	1	1	0	1	1	1	1	1	1	1	1	1	1	1	0	1	14.1	14.1
D6R991;D6REM6;A0A0R4J2E8;A8MXP9;P43243	D6R991;D6REM6;A0A0R4J2E8;A8MXP9;P43243	1;1;1;1;1	1;1;1;1;1	1;1;1;1;1	Matrin-3	MATR3	;;;;	5	1	1	1	0	0	0	0	0	0	0	1	0	1	0	1	0	0	0	0	0	0	0	1	0	1	0	1	0	0	0	0	0	0	0	1	0	1	0	1	3.2	3.2
A0A0U1RR32;A0A0U1RRH7;Q99878;Q96KK5;Q9BTM1;Q16777;Q6FI13;P20671;P0C0S8;H0YFX9;Q93077;Q7L7L0;P04908;Q96QV6;P16104;Q8IUE6	A0A0U1RR32;A0A0U1RRH7;Q99878;Q96KK5;Q9BTM1;Q16777;Q6FI13;P20671;P0C0S8;H0YFX9;Q93077;Q7L7L0;P04908;Q96QV6;P16104	3;3;3;3;3;3;3;3;3;2;2;2;2;2;2;1	1;1;1;1;1;1;1;1;1;1;0;0;0;0;0;0	1;1;1;1;1;1;1;1;1;1;0;0;0;0;0;0	Histone H2A type 1-J;Histone H2A type 1-H;Histone H2A.J;Histone H2A type 2-C;Histone H2A type 2-A;Histone H2A type 1-D;Histone H2A type 1;Histone H2A;Histone H2A type 1-C;Histone H2A type 3;Histone H2A type 1-B/E;Histone H2A type 1-A;Histone H2AX	HIST1H2AJ;HIST1H2AH;H2AFJ;HIST2H2AC;HIST2H2AA3;HIST1H2AD;HIST1H2AG;HIST1H2AC;HIST3H2A;HIST1H2AB;HIST1H2AA;H2AFX	;;;;;;;;;;;;;;	16	3	1	1	2	3	3	2	3	3	2	3	3	2	1	3	1	1	1	1	1	1	1	1	1	0	0	1	1	1	1	1	1	1	1	1	1	0	0	1	16	6.5
K7EKJ7;A0A0U1RRM4;P26599;K7ELW5;K7ES59;A0A0D9SF20;A6NLN1	K7EKJ7;A0A0U1RRM4;P26599;K7ELW5;K7ES59;A0A0D9SF20;A6NLN1	2;2;2;1;1;1;1	2;2;2;1;1;1;1	2;2;2;1;1;1;1	Polypyrimidine tract-binding protein 1	PTBP1	;;;;;;	7	2	2	2	0	0	1	0	0	0	0	0	0	0	0	0	0	0	1	0	0	0	0	0	0	0	0	0	0	0	1	0	0	0	0	0	0	0	0	0	13.9	13.9
A0A140TA69;CON__Q8IUT8;A0A140TA62;O76011	A0A140TA69;CON__Q8IUT8;A0A140TA62;O76011	21;20;20;18	21;20;20;18	0;0;0;0	Keratin, type I cuticular Ha4	KRT34	;;;	4	21	21	0	3	0	2	0	9	11	1	1	0	0	21	0	3	0	2	0	9	11	1	1	0	0	21	0	0	0	0	0	0	0	0	0	0	0	0	0	41.7	41.7
A0A1B0GTK2;A0A1B0GVD3;Q6ZN17	A0A1B0GTK2;A0A1B0GVD3;Q6ZN17	2;2;2	2;2;2	2;2;2	Protein lin-28 homolog B	LIN28B	;;	3	2	2	2	0	2	2	0	1	2	0	2	2	1	1	2	0	2	2	0	1	2	0	2	2	1	1	2	0	2	2	0	1	2	0	2	2	1	1	2	15.8	15.8
Q5VTI5;A0A1B0GUN5;Q9Y2H5	Q5VTI5;A0A1B0GUN5;Q9Y2H5	1;1;1	1;1;1	1;1;1	Pleckstrin homology domain-containing family A member 6	PLEKHA6	;;	3	1	1	1	0	0	0	0	0	0	0	0	0	0	0	0	0	0	0	0	0	0	0	0	0	0	0	0	0	0	0	0	0	0	0	0	0	0	0	0	0.9	0.9
A0A1B0GVU4;A0A1B0GV52;A0A1B0GUY6;P51788	A0A1B0GVU4;A0A1B0GV52;A0A1B0GUY6;P51788	1;1;1;1	1;1;1;1	1;1;1;1	Chloride channel protein 2	CLCN2	;;;	4	1	1	1	1	0	0	1	1	0	0	0	1	0	0	0	1	0	0	1	1	0	0	0	1	0	0	0	1	0	0	1	1	0	0	0	1	0	0	0	4.3	4.3
A0A1W2PRZ7;A0A1W2PQD4;A0A1W2PQ74;A0A1W2PQL0;A0A1W2PP34;A0A1W2PPL4;A0A1W2PPH7;Q5RI18;A0A1W2PP35;A0A1X7SBS1;A0A1W2PPS1;Q00839	A0A1W2PRZ7;A0A1W2PQD4;A0A1W2PQ74;A0A1W2PQL0;A0A1W2PP34;A0A1W2PPL4;A0A1W2PPH7;Q5RI18;A0A1W2PP35;A0A1X7SBS1;A0A1W2PPS1;Q00839	1;1;1;1;1;1;1;1;1;1;1;1	1;1;1;1;1;1;1;1;1;1;1;1	1;1;1;1;1;1;1;1;1;1;1;1	Heterogeneous nuclear ribonucleoprotein U	HNRNPU	;;;;;;;;;;;	12	1	1	1	1	0	1	1	1	1	1	1	1	1	0	1	1	0	1	1	1	1	1	1	1	1	0	1	1	0	1	1	1	1	1	1	1	1	0	1	5	5
P0DP72;A0A1W2PPC2	P0DP72;A0A1W2PPC2	1;1	1;1	1;1			;	2	1	1	1	1	1	1	1	1	1	1	1	1	1	1	1	1	1	1	1	1	1	1	1	1	1	1	1	1	1	1	1	1	1	1	1	1	1	1	1	1.4	1.4
A0A1W2PQ72	A0A1W2PQ72	1	1	1				1	1	1	1	1	1	1	1	1	1	1	1	1	1	1	1	1	1	1	1	1	1	1	1	1	1	1	1	1	1	1	1	1	1	1	1	1	1	1	1	3	3
A2A376;O95786	A2A376;O95786	1;1	1;1	1;1	Probable ATP-dependent RNA helicase DDX58	DDX58	;	2	1	1	1	0	0	0	0	0	0	0	1	0	0	0	0	0	0	0	0	0	0	0	1	0	0	0	0	0	0	0	0	0	0	0	1	0	0	0	0	1.9	1.9
A2A3S1	A2A3S1	1	1	1		VDAC2		1	1	1	1	0	0	0	0	0	0	0	0	1	0	0	0	0	0	0	0	0	0	0	0	1	0	0	0	0	0	0	0	0	0	0	0	1	0	0	0	17.4	17.4
H7C348;A6NK44	H7C348;A6NK44	1;1	1;1	1;1	Glyoxalase domain-containing protein 5	GLOD5	;	2	1	1	1	1	0	0	0	0	0	0	1	1	0	0	0	1	0	0	0	0	0	0	1	1	0	0	0	1	0	0	0	0	0	0	1	1	0	0	0	10.2	10.2
M0QYV0;A8MT37;P49840	M0QYV0;A8MT37;P49840	1;1;1	1;1;1	1;1;1	Glycogen synthase kinase-3 alpha	GSK3A	;;	3	1	1	1	0	1	1	1	1	1	1	1	1	0	0	1	0	1	1	1	1	1	1	1	1	0	0	1	0	1	1	1	1	1	1	1	1	0	0	1	8.4	8.4
D3DTM5;A8MU93	D3DTM5;A8MU93	1;1	1;1	1;1	Uncharacterized protein C17orf100	C17orf100	;	2	1	1	1	1	0	1	0	0	0	0	0	0	1	0	0	1	0	1	0	0	0	0	0	0	1	0	0	1	0	1	0	0	0	0	0	0	1	0	0	11	11
K7EMA7;H7BY10;K7EJV9;K7ERT8;A8MUS3;P62750	K7EMA7;H7BY10;K7EJV9;K7ERT8;A8MUS3;P62750	1;1;1;1;1;1	1;1;1;1;1;1	1;1;1;1;1;1	60S ribosomal protein L23a	RPL23A	;;;;;	6	1	1	1	0	1	1	1	1	0	1	1	1	1	0	1	0	1	1	1	1	0	1	1	1	1	0	1	0	1	1	1	1	0	1	1	1	1	0	1	18.6	18.6
B0YIW2;P02656	B0YIW2;P02656	1;1	1;1	1;1	Apolipoprotein C-III	APOC3	;	2	1	1	1	1	0	1	1	1	1	1	1	1	1	0	1	1	0	1	1	1	1	1	1	1	1	0	1	1	0	1	1	1	1	1	1	1	1	0	1	13.7	13.7
H0YBU8;H0Y6Y8;B1AL05;Q8N983	H0YBU8;H0Y6Y8;B1AL05;Q8N983	3;3;3;3	3;3;3;3	3;3;3;3	39S ribosomal protein L43, mitochondrial	MRPL43	;;;	4	3	3	3	3	3	3	3	3	3	1	2	3	0	0	3	3	3	3	3	3	3	1	2	3	0	0	3	3	3	3	3	3	3	1	2	3	0	0	3	22.3	22.3
B1AN99;P35030	B1AN99;P35030	1;1	1;1	1;1	Trypsin-3	PRSS3	;	2	1	1	1	1	1	1	1	1	1	1	1	1	1	1	1	1	1	1	1	1	1	1	1	1	1	1	1	1	1	1	1	1	1	1	1	1	1	1	1	7.3	7.3
B1ANR0;Q13310;H0Y5F5;H0YEU6;H0YCC8	B1ANR0;Q13310;H0Y5F5	7;7;4;2;1	2;2;2;1;1	2;2;2;1;1	Polyadenylate-binding protein;Polyadenylate-binding protein 4	PABPC4	;;	5	7	2	2	3	3	4	2	3	4	2	4	2	1	0	2	1	1	1	0	1	1	1	1	1	0	0	0	1	1	1	0	1	1	1	1	1	0	0	0	15	5.2
B2R5W2;P07910;G3V4C1;G3V2Q1;G3V4W0;B4DY08;G3V576;G3V5V7;G3V2D6;G3V555;G3V575;A0A0G2JPF8;A0A0G2JNQ3;P0DMR1;O60812;B7ZW38;B2RXH8;G3V5X6;G3V3K6;G3V251;B4DSU6;G3V4M8;G3V2H6	B2R5W2;P07910;G3V4C1;G3V2Q1;G3V4W0;B4DY08;G3V576;G3V5V7;G3V2D6;G3V555;G3V575	14;14;13;13;12;12;11;9;9;7;7;6;6;6;6;6;6;5;5;5;5;4;3	14;14;13;13;12;12;11;9;9;7;7;6;6;6;6;6;6;5;5;5;5;4;3	14;14;13;13;12;12;11;9;9;7;7;6;6;6;6;6;6;5;5;5;5;4;3	Heterogeneous nuclear ribonucleoproteins C1/C2	HNRNPC	;;;;;;;;;;	23	14	14	14	12	13	13	13	13	11	12	14	14	12	9	13	12	13	13	13	13	11	12	14	14	12	9	13	12	13	13	13	13	11	12	14	14	12	9	13	41.7	41.7
K7EMV3;K7EP01;B4DEB1;K7EK07;Q5TEC6;K7ES00;Q6NXT2;Q71DI3;Q16695;P84243;P68431	K7EMV3;K7EP01;B4DEB1;K7EK07;Q5TEC6;K7ES00;Q6NXT2;Q71DI3;Q16695;P84243;P68431	1;1;1;1;1;1;1;1;1;1;1	1;1;1;1;1;1;1;1;1;1;1	1;1;1;1;1;1;1;1;1;1;1	Histone H3;Histone H3.3C;Histone H3.2;Histone H3.1t;Histone H3.3;Histone H3.1	H3F3B;H3F3A;HIST2H3PS2;H3F3C;HIST2H3A;HIST3H3;HIST1H3A	;;;;;;;;;;	11	1	1	1	0	1	1	1	1	1	1	1	1	0	1	0	0	1	1	1	1	1	1	1	1	0	1	0	0	1	1	1	1	1	1	1	1	0	1	0	7.6	7.6
B4DGU4;C9IZ65	B4DGU4;C9IZ65	2;1	1;1	1;1		CTNNB1	;	2	2	1	1	1	1	1	0	1	1	1	1	1	1	0	1	0	0	0	0	0	0	0	0	0	1	0	0	0	0	0	0	0	0	0	0	0	1	0	0	3.2	1.6
B4DT28;O43390	B4DT28;O43390	1;1	1;1	1;1	Heterogeneous nuclear ribonucleoprotein R	HNRNPR	;	2	1	1	1	0	0	0	0	0	0	0	0	0	0	0	0	0	0	0	0	0	0	0	0	0	0	0	0	0	0	0	0	0	0	0	0	0	0	0	0	2.6	2.6
J3QSA3;F5GZ39;M0R1V7;J3QS39;Q49A90;J3QTR3;F5H6Q2;F5GYU3;F5H2Z3;F5H265;B4DV12;F5H388;F5H747;F5GXK7;J3QKN0;Q5PY61;Q96C32;P62987;P62979;P0CG47;P0CG48;M0R1M6;M0R2S1	J3QSA3;F5GZ39;M0R1V7;J3QS39;Q49A90;J3QTR3;F5H6Q2;F5GYU3;F5H2Z3;F5H265;B4DV12;F5H388;F5H747;F5GXK7;J3QKN0;Q5PY61;Q96C32;P62987;P62979;P0CG47;P0CG48;M0R1M6;M0R2S1	2;2;2;2;2;2;2;2;2;2;2;2;2;2;2;2;2;2;2;2;2;1;1	2;2;2;2;2;2;2;2;2;2;2;2;2;2;2;2;2;2;2;2;2;1;1	2;2;2;2;2;2;2;2;2;2;2;2;2;2;2;2;2;2;2;2;2;1;1	Ubiquitin-60S ribosomal protein L40;Ubiquitin;60S ribosomal protein L40;Ubiquitin-40S ribosomal protein S27a;Ubiquitin;40S ribosomal protein S27a;Polyubiquitin-B;Ubiquitin;Polyubiquitin-C;Ubiquitin	UBB;UBC;UBA52;RPS27A	;;;;;;;;;;;;;;;;;;;;;;	23	2	2	2	2	2	2	2	2	2	2	2	2	2	2	2	2	2	2	2	2	2	2	2	2	2	2	2	2	2	2	2	2	2	2	2	2	2	2	2	67.4	67.4
B5MBX0;Q96FF9;H0YCL8	B5MBX0;Q96FF9	3;3;1	3;3;1	3;3;1	Sororin	CDCA5	;	3	3	3	3	1	3	2	1	2	1	3	3	2	2	0	3	1	3	2	1	2	1	3	3	2	2	0	3	1	3	2	1	2	1	3	3	2	2	0	3	16.9	16.9
G3XAK3;B5MCH3;Q8N3C7	G3XAK3;B5MCH3;Q8N3C7	1;1;1	1;1;1	1;1;1	CAP-Gly domain-containing linker protein 4	CLIP4	;;	3	1	1	1	0	0	0	0	0	0	0	0	0	0	0	1	0	0	0	0	0	0	0	0	0	0	0	1	0	0	0	0	0	0	0	0	0	0	0	1	5.3	5.3
B7Z645;O60506	B7Z645;O60506	1;1	1;1	1;1	Heterogeneous nuclear ribonucleoprotein Q	SYNCRIP	;	2	1	1	1	0	1	1	0	1	1	1	0	1	0	0	1	0	1	1	0	1	1	1	0	1	0	0	1	0	1	1	0	1	1	1	0	1	0	0	1	2.8	2.8
C9JD32;B9ZVP7;J3KT29;P62829	C9JD32;B9ZVP7;J3KT29;P62829	1;1;1;1	1;1;1;1	1;1;1;1	60S ribosomal protein L23	RPL23	;;;	4	1	1	1	1	1	1	1	1	1	1	1	1	1	1	1	1	1	1	1	1	1	1	1	1	1	1	1	1	1	1	1	1	1	1	1	1	1	1	1	16.5	16.5
C9IYF0;Q86XK2	C9IYF0;Q86XK2	1;1	1;1	1;1	F-box only protein 11	FBXO11	;	2	1	1	1	1	1	1	0	1	0	1	0	1	1	0	0	1	1	1	0	1	0	1	0	1	1	0	0	1	1	1	0	1	0	1	0	1	1	0	0	6.4	6.4
C9J0D1;Q71UI9;P0C0S5;C9J386	C9J0D1;Q71UI9;P0C0S5;C9J386	3;3;3;2	3;3;3;2	1;1;1;1	Histone H2A;Histone H2A.V;Histone H2A.Z	H2AFV;H2AFZ	;;;	4	3	3	1	2	3	3	2	2	3	2	3	3	3	2	3	2	3	3	2	2	3	2	3	3	3	2	3	1	1	1	1	0	1	1	1	1	1	1	1	21.3	21.3
C9J0E4;P01040	C9J0E4;P01040	1;1	1;1	1;1	Cystatin-A;Cystatin-A, N-terminally processed	CSTA	;	2	1	1	1	1	1	1	1	1	1	1	0	1	1	0	1	1	1	1	1	1	1	1	0	1	1	0	1	1	1	1	1	1	1	1	0	1	1	0	1	19	19
C9J7Y4;Q8WWK9	C9J7Y4;Q8WWK9	1;1	1;1	1;1	Cytoskeleton-associated protein 2	CKAP2	;	2	1	1	1	1	1	1	1	1	0	1	1	1	1	1	1	1	1	1	1	1	0	1	1	1	1	1	1	1	1	1	1	1	0	1	1	1	1	1	1	13.4	13.4
C9J813;E9PGZ1;E7EX44;Q05682;C9JEK3	C9J813;E9PGZ1;E7EX44;Q05682;C9JEK3	2;2;2;2;1	2;2;2;2;1	2;2;2;2;1	Caldesmon	CALD1	;;;;	5	2	2	2	1	1	1	1	0	0	2	2	1	1	0	1	1	1	1	1	0	0	2	2	1	1	0	1	1	1	1	1	0	0	2	2	1	1	0	1	6.8	6.8
C9JJU1;C9JMY2;C9JHH7;C9JWG4;C9JNK4;Q8WUX1	C9JJU1;C9JMY2;C9JHH7;C9JWG4;C9JNK4;Q8WUX1	1;1;1;1;1;1	1;1;1;1;1;1	1;1;1;1;1;1	Sodium-coupled neutral amino acid transporter 5	SLC38A5	;;;;;	6	1	1	1	0	1	0	0	1	0	1	1	0	1	0	1	0	1	0	0	1	0	1	1	0	1	0	1	0	1	0	0	1	0	1	1	0	1	0	1	12.3	12.3
C9JXB8;C9JNW5;P83731	C9JXB8;C9JNW5;P83731	1;1;1	1;1;1	1;1;1	60S ribosomal protein L24	RPL24	;;	3	1	1	1	1	1	1	1	1	1	1	1	1	1	0	1	1	1	1	1	1	1	1	1	1	1	0	1	1	1	1	1	1	1	1	1	1	1	0	1	10.7	10.7
C9JUJ0;Q9UFW8	C9JUJ0;Q9UFW8	2;2	2;2	2;2	CGG triplet repeat-binding protein 1	CGGBP1	;	2	2	2	2	2	0	1	2	0	0	2	2	1	0	0	1	2	0	1	2	0	0	2	2	1	0	0	1	2	0	1	2	0	0	2	2	1	0	0	1	22.6	22.6
S4R331;C9JUN5;J3KR35;Q8WUD4	S4R331;C9JUN5;J3KR35;Q8WUD4	1;1;1;1	1;1;1;1	1;1;1;1	Coiled-coil domain-containing protein 12	CCDC12	;;;	4	1	1	1	0	0	0	0	0	0	0	0	0	0	0	0	0	0	0	0	0	0	0	0	0	0	0	0	0	0	0	0	0	0	0	0	0	0	0	0	12.3	12.3
CON__A2A5Y0;CON__O76013;O76013;CON__O76015;CON__O76014;O76014;O76015	CON__A2A5Y0	11;4;4;3;3;3;3	1;1;1;1;1;1;1	0;0;0;0;0;0;0				7	11	1	0	4	2	3	1	6	9	3	2	2	2	10	2	0	0	0	0	1	1	1	0	0	0	0	0	0	0	0	0	0	0	0	0	0	0	0	0	23.8	2.9
CON__ENSEMBL:ENSBTAP00000038253	CON__ENSEMBL:ENSBTAP00000038253	11	1	0				1	11	1	0	9	10	10	7	7	10	10	10	8	9	7	10	1	1	1	0	1	1	1	1	1	0	1	1	0	0	0	0	0	0	0	0	0	0	0	0	14.2	1.7
CON__O43790;O43790;U3KPR1	CON__O43790;O43790	27;27;5	26;26;4	2;2;0	Keratin, type II cuticular Hb6	KRT86	;	3	27	26	2	4	3	3	2	10	13	1	3	1	1	26	3	4	2	2	1	9	12	0	2	0	0	25	2	0	0	0	0	0	0	0	0	0	0	2	0	57.6	56.2
CON__O76011	CON__O76011	19	1	1				1	19	1	1	2	0	2	0	6	8	1	1	0	0	19	0	0	0	0	0	0	0	0	0	0	0	1	0	0	0	0	0	0	0	0	0	0	0	1	0	42.9	3
CON__O95678;O95678	CON__O95678;O95678	14;14	2;2	2;2	Keratin, type II cytoskeletal 75	KRT75	;	2	14	2	2	7	10	10	7	11	12	12	11	9	12	7	10	0	0	0	0	1	2	0	0	0	0	2	0	0	0	0	0	1	2	0	0	0	0	2	0	16.3	2.2
CON__P00761	CON__P00761	10	10	10				1	10	10	10	10	10	9	8	9	10	9	8	7	10	7	10	10	10	9	8	9	10	9	8	7	10	7	10	10	10	9	8	9	10	9	8	7	10	7	10	51.5	51.5
CON__P00978	CON__P00978	1	1	1				1	1	1	1	1	1	1	0	1	1	0	1	1	1	0	1	1	1	1	0	1	1	0	1	1	1	0	1	1	1	1	0	1	1	0	1	1	1	0	1	2.3	2.3
CON__P02533;P02533;CON__Q6IFX2;CON__A2A4G1;CON__Q9Z2K1;CON__Q3ZAW8;CON__P19001;K7ENV3;CON__Q61782;K7ESE1;K7EMS3;CON__P05784;F8VZY9;CON__Q9D312;CON__A2AB72;CON__Q7Z3Y9;P05783;Q7Z3Y9	CON__P02533;P02533	21;21;8;6;5;5;4;2;2;2;2;2;1;1;1;1;1;1	10;10;4;0;0;0;0;0;1;2;1;0;0;0;0;0;0;0	6;6;2;0;0;0;0;0;1;0;0;0;0;0;0;0;0;0	Keratin, type I cytoskeletal 14	KRT14	;	18	21	10	6	18	20	18	18	16	17	18	21	18	19	13	18	8	9	7	7	8	8	7	10	8	9	4	8	5	5	4	4	5	5	4	6	4	5	2	4	48.5	28.2
CON__P02538;P02538;CON__Q8VED5	CON__P02538;P02538	32;32;9	1;1;0	1;1;0	Keratin, type II cytoskeletal 6A	KRT6A	;	3	32	1	1	25	26	29	18	26	27	32	29	27	28	18	26	1	1	1	1	1	1	1	1	1	1	1	1	1	1	1	1	1	1	1	1	1	1	1	1	44.1	1.8
CON__P02662	CON__P02662	5	5	5				1	5	5	5	3	1	3	2	2	3	1	3	3	1	0	5	3	1	3	2	2	3	1	3	3	1	0	5	3	1	3	2	2	3	1	3	3	1	0	5	24.1	24.1
CON__P02663	CON__P02663	4	4	4				1	4	4	4	2	2	3	2	2	2	2	3	2	2	1	4	2	2	3	2	2	2	2	3	2	2	1	4	2	2	3	2	2	2	2	3	2	2	1	4	19.8	19.8
CON__P02666	CON__P02666	2	2	2				1	2	2	2	2	2	2	1	2	2	1	2	1	2	2	2	2	2	2	1	2	2	1	2	1	2	2	2	2	2	2	1	2	2	1	2	1	2	2	2	12.4	12.4
CON__P02668	CON__P02668	5	5	5				1	5	5	5	2	2	2	2	2	2	2	3	3	3	0	5	2	2	2	2	2	2	2	3	3	3	0	5	2	2	2	2	2	2	2	3	3	3	0	5	38.5	38.5
CON__P02754	CON__P02754	6	6	6				1	6	6	6	6	6	5	5	5	6	4	4	3	6	1	6	6	6	5	5	5	6	4	4	3	6	1	6	6	6	5	5	5	6	4	4	3	6	1	6	35.8	35.8
CON__P02768-1;P02768;A0A0C4DGB6;H0YA55;D6RHD5;B7WNR0;C9JKR2;A0A087WWT3;H7C013	CON__P02768-1;P02768;A0A0C4DGB6;H0YA55;D6RHD5;B7WNR0;C9JKR2;A0A087WWT3	15;15;14;13;12;12;11;10;3	9;9;8;7;7;7;6;6;2	9;9;8;7;7;7;6;6;2	Serum albumin	ALB	;;;;;;;	9	15	9	9	13	12	10	8	12	9	11	14	11	10	7	11	8	6	5	3	6	4	5	9	6	5	2	5	8	6	5	3	6	4	5	9	6	5	2	5	24.3	17.6
CON__P02769	CON__P02769	47	47	41				1	47	47	41	37	39	38	38	43	39	38	41	40	41	29	40	37	39	38	38	43	39	38	41	40	41	29	40	32	33	33	33	37	34	32	36	35	36	24	34	72.5	72.5
CON__P07744	CON__P07744	9	2	0				1	9	2	0	5	5	5	3	5	5	9	9	5	7	3	5	2	0	0	0	0	0	2	2	0	0	0	0	0	0	0	0	0	0	0	0	0	0	0	0	10.9	4
CON__Q3KNV1;CON__P08729;P08729	CON__Q3KNV1;CON__P08729;P08729	6;6;6	2;2;2	0;0;0	Keratin, type II cytoskeletal 7	KRT7	;;	3	6	2	0	1	3	3	2	2	2	3	4	4	4	5	2	0	0	0	0	0	0	0	0	0	0	2	0	0	0	0	0	0	0	0	0	0	0	0	0	7.7	2.6
CON__P08779;P08779;K7ENW6	CON__P08779;P08779	22;22;5	18;18;5	11;11;3	Keratin, type I cytoskeletal 16	KRT16	;	3	22	18	11	20	20	22	17	17	18	22	21	20	19	13	21	17	16	18	13	13	14	18	17	16	15	10	17	10	9	11	6	9	9	11	10	10	9	4	11	48	42.7
CON__P12763;P02765	CON__P12763	3;1	3;1	3;1				2	3	3	3	3	3	3	2	2	1	1	3	2	1	0	3	3	3	3	2	2	1	1	3	2	1	0	3	3	3	3	2	2	1	1	3	2	1	0	3	9.5	9.5
CON__P13645;P13645;CON__Q148H6;CON__Q7Z3Y7;Q7Z3Y7;CON__Q7Z3Z0;CON__Q7Z3Y8;Q7Z3Z0;Q7Z3Y8	CON__P13645;P13645	31;31;3;3;3;2;2;2;2	31;31;3;3;3;2;2;2;2	20;20;1;1;1;1;1;1;1	Keratin, type I cytoskeletal 10	KRT10	;	9	31	31	20	28	26	29	26	27	27	26	27	26	28	23	30	28	26	29	26	27	27	26	27	26	28	23	30	18	16	19	16	17	17	16	17	16	18	13	20	53.5	53.5
CON__P13646-1	CON__P13646-1	13	1	1				1	13	1	1	12	6	7	6	3	7	10	11	5	5	4	4	1	0	0	0	0	0	1	1	0	0	0	0	1	0	0	0	0	0	1	1	0	0	0	0	27.3	1.5
CON__P13647;P13647;F8W0C6;H0YI76;H0YIN9;F8VV57	CON__P13647;P13647	32;32;14;12;9;4	16;16;3;7;7;4	6;6;0;3;1;2	Keratin, type II cytoskeletal 5	KRT5	;	6	32	16	6	23	29	28	20	25	26	30	30	26	29	18	26	13	15	15	11	13	12	14	16	12	14	10	14	5	5	6	3	5	4	6	6	5	5	5	6	45.3	28.1
CON__P19013;P19013	CON__P19013;P19013	8;8	3;3	2;2	Keratin, type II cytoskeletal 4	KRT4	;	2	8	3	2	5	2	2	2	2	2	7	8	3	2	3	2	1	0	0	0	0	0	2	3	0	0	0	0	1	0	0	0	0	0	1	2	0	0	0	0	14.5	6.6
CON__P35527;P35527;K7EQQ3	CON__P35527;P35527;K7EQQ3	28;28;15	27;27;15	27;27;15	Keratin, type I cytoskeletal 9	KRT9	;;	3	28	27	27	20	19	26	18	24	23	22	24	24	25	16	24	19	18	25	17	23	22	21	23	23	24	15	23	19	18	25	17	23	22	21	23	23	24	15	23	54.6	54.6
CON__P48668;P48668	CON__P48668;P48668	32;32	20;20	0;0	Keratin, type II cytoskeletal 6C	KRT6C	;	2	32	20	0	25	26	29	18	25	26	32	28	26	28	18	25	18	16	19	10	16	16	20	17	16	16	12	15	0	0	0	0	0	0	0	0	0	0	0	0	44.1	32.3
CON__P78386;P78386;F5GYI5	CON__P78386;P78386;F5GYI5	25;25;14	12;12;6	9;9;5	Keratin, type II cuticular Hb5	KRT85	;;	3	25	12	9	3	2	3	1	8	13	2	2	2	2	24	3	2	1	1	0	4	4	1	0	1	1	12	0	1	1	1	0	2	2	1	0	1	1	9	0	48.5	26.2
CON__Q04695;Q04695;F5GWP8;K7EPJ9	CON__Q04695;Q04695;F5GWP8;K7EPJ9	12;12;9;6	4;4;3;1	1;1;1;0	Keratin, type I cytoskeletal 17	KRT17	;;;	4	12	4	1	10	10	10	8	8	10	10	11	10	11	7	11	3	2	3	1	1	3	3	3	2	3	2	3	0	0	1	0	0	1	1	1	0	1	1	1	26.4	11.1
CON__Q29443;CON__Q0IIK2	CON__Q29443;CON__Q0IIK2	3;3	1;1	1;1			;	2	3	1	1	3	2	2	1	0	0	2	2	3	3	0	2	1	1	1	1	0	0	1	0	1	1	0	0	1	1	1	1	0	0	1	0	1	1	0	0	4.8	1.8
CON__Q14525;Q14525;CON__Q497I4;CON__Q92764;C4AM86;Q92764;G3V1C2;J3QR55;K7EQH6;CON__Q9C075;Q9C075	CON__Q14525;Q14525	18;18;6;4;4;4;2;1;1;1;1	4;4;0;0;0;0;0;0;0;0;0	2;2;0;0;0;0;0;0;0;0;0	Keratin, type I cuticular Ha3-II	KRT33B	;	11	18	4	2	4	2	3	1	8	10	3	3	2	2	18	2	0	0	0	0	1	1	0	0	0	0	4	0	0	0	0	0	0	0	0	0	0	0	2	0	46.3	10.9
CON__Q14533;A0A087X106;Q14533	CON__Q14533;A0A087X106;Q14533	25;24;24	2;2;2	1;1;1	Keratin, type II cuticular Hb1	KRT81	;;	3	25	2	1	4	3	3	2	10	14	1	3	1	1	24	3	0	0	0	0	0	1	0	0	0	0	2	0	0	0	0	0	0	0	0	0	0	0	1	0	46.9	5.9
CON__Q9UE12;CON__Q15323;Q15323;Q14532	CON__Q9UE12;CON__Q15323;Q15323	20;20;20;5	7;7;7;0	2;2;2;0	Keratin, type I cuticular Ha1	KRT31	;;	4	20	7	2	8	2	4	1	11	14	4	3	2	2	20	2	5	1	2	0	4	4	2	1	1	1	7	1	2	0	0	0	1	1	1	0	0	0	2	0	48.8	19.7
CON__Q32MB2;Q86Y46;CON__Q7RTS7;F8W1S1;Q7RTS7;H0YIC5;CON__Q3SY84;Q3SY84;H0YIG3	CON__Q32MB2;Q86Y46;CON__Q7RTS7;F8W1S1;Q7RTS7;H0YIC5;CON__Q3SY84;Q3SY84	7;7;6;6;6;4;4;4;1	1;1;1;1;1;0;1;1;1	0;0;0;0;0;0;0;0;0	Keratin, type II cytoskeletal 73;Keratin, type II cytoskeletal 74;Keratin, type II cytoskeletal 71	KRT73;KRT74;KRT71	;;;;;;;	9	7	1	0	3	5	5	3	5	4	7	7	5	5	4	4	1	1	1	1	1	1	1	1	1	1	1	1	0	0	0	0	0	0	0	0	0	0	0	0	9.6	2.2
CON__Q5D862;Q5D862	CON__Q5D862;Q5D862	2;2	2;2	2;2	Filaggrin-2	FLG2	;	2	2	2	2	1	2	2	2	2	2	1	2	1	2	1	2	1	2	2	2	2	2	1	2	1	2	1	2	1	2	2	2	2	2	1	2	1	2	1	2	1	1
CON__Q9NSB2;CON__Q6ISB0;Q9NSB2	CON__Q9NSB2;CON__Q6ISB0;Q9NSB2	6;6;6	2;2;2	2;2;2	Keratin, type II cuticular Hb4	KRT84	;;	3	6	2	2	1	3	3	2	3	3	5	4	4	4	3	2	0	0	0	0	1	1	2	0	0	0	0	0	0	0	0	0	1	1	2	0	0	0	0	0	7.8	3.8
CON__Q6NT21;P78385;CON__P78385	CON__Q6NT21;P78385;CON__P78385	22;22;20	1;1;0	1;1;0	Keratin, type II cuticular Hb3	KRT83	;;	3	22	1	1	3	3	3	2	8	15	1	3	1	1	20	3	0	0	0	0	0	1	0	0	0	0	0	0	0	0	0	0	0	1	0	0	0	0	0	0	40.6	2.4
CON__Q8N1N4-2;CON__Q7RTT2;Q8N1N4	CON__Q8N1N4-2;CON__Q7RTT2;Q8N1N4	8;8;8	5;5;5	5;5;5	Keratin, type II cytoskeletal 78	KRT78	;;	3	8	5	5	5	7	8	3	8	7	7	6	6	5	4	6	3	4	5	1	5	5	4	3	3	3	1	3	3	4	5	1	5	5	4	3	3	3	1	3	16.1	11.3
CON__Q7Z794;Q7Z794;F8VS61	CON__Q7Z794;Q7Z794	10;10;2	6;6;1	5;5;1	Keratin, type II cytoskeletal 1b	KRT77	;	3	10	6	5	5	8	7	4	8	9	8	6	8	7	3	5	4	5	4	1	5	6	4	3	4	3	1	3	4	5	4	1	4	5	4	3	4	2	1	2	17.3	12.3
CON__Q86YZ3;Q86YZ3	CON__Q86YZ3;Q86YZ3	3;3	3;3	3;3	Hornerin	HRNR	;	2	3	3	3	2	1	3	1	2	1	3	3	3	3	0	2	2	1	3	1	2	1	3	3	3	3	0	2	2	1	3	1	2	1	3	3	3	3	0	2	5.2	5.2
F5H1T9;CON__Q9BYR9;F5H6S0;Q9BYT5;Q9BYU5;Q9BYR9;P0C7H8	F5H1T9;CON__Q9BYR9;F5H6S0;Q9BYT5;Q9BYU5;Q9BYR9;P0C7H8	2;2;2;2;2;2;2	2;2;2;2;2;2;2	2;2;2;2;2;2;2	Keratin-associated protein 2-2;Keratin-associated protein 2-1;Keratin-associated protein 2-4;Keratin-associated protein 2-3	KRTAP2-1;KRTAP2-2;KRTAP2-4;KRTAP2-3	;;;;;;	7	2	2	2	0	0	0	0	0	0	0	0	0	0	2	0	0	0	0	0	0	0	0	0	0	0	2	0	0	0	0	0	0	0	0	0	0	0	2	0	21	21
CON__Q9U6Y5	CON__Q9U6Y5	5	5	5				1	5	5	5	1	0	0	1	1	0	3	1	4	4	3	4	1	0	0	1	1	0	3	1	4	4	3	4	1	0	0	1	1	0	3	1	4	4	3	4	41.8	41.8
CON__REFSEQ:XP_986630	CON__REFSEQ:XP_986630	11	2	2				1	11	2	2	3	2	3	1	6	10	3	2	2	2	10	2	0	0	0	0	1	2	0	0	0	0	2	0	0	0	0	0	1	2	0	0	0	0	2	0	19.3	2.5
CON__Streptavidin	CON__Streptavidin	4	4	4				1	4	4	4	4	4	4	4	4	4	4	4	4	4	4	3	4	4	4	4	4	4	4	4	4	4	4	3	4	4	4	4	4	4	4	4	4	4	4	3	43.1	43.1
D6R973;D6RFH2;D6RDN0;D6R9V8	D6R973;D6RFH2;D6RDN0;D6R9V8	1;1;1;1	1;1;1;1	1;1;1;1		CDV3	;;;	4	1	1	1	1	1	0	1	0	0	0	0	0	0	0	0	1	1	0	1	0	0	0	0	0	0	0	0	1	1	0	1	0	0	0	0	0	0	0	0	28.3	28.3
D6R9A6;P26583;Q5T7C4;B2RPK0;P09429	D6R9A6;P26583	3;3;1;1;1	3;3;1;1;1	3;3;1;1;1	High mobility group protein B2	HMGB2	;	5	3	3	3	3	3	1	3	3	2	2	3	3	2	1	3	3	3	1	3	3	2	2	3	3	2	1	3	3	3	1	3	3	2	2	3	3	2	1	3	28.4	28.4
D6R9P3;D6RD18;D6RBZ0;Q99729	D6R9P3;D6RD18;D6RBZ0;Q99729	13;13;13;10	13;13;13;10	13;13;13;10	Heterogeneous nuclear ribonucleoprotein A/B	HNRNPAB	;;;	4	13	13	13	8	10	11	8	9	10	10	9	9	13	3	10	8	10	11	8	9	10	10	9	9	13	3	10	8	10	11	8	9	10	10	9	9	13	3	10	32.5	32.5
D6REL4;E7EQZ7;Q13123	D6REL4;E7EQZ7;Q13123	1;1;1	1;1;1	1;1;1	Protein Red	IK	;;	3	1	1	1	1	0	1	0	0	0	1	1	0	1	0	0	1	0	1	0	0	0	1	1	0	1	0	0	1	0	1	0	0	0	1	1	0	1	0	0	7.1	7.1
E5RI99;P62888;A0A0B4J213;E5RJH3;A0A0C4DH44	E5RI99;P62888;A0A0B4J213	3;3;2;1;1	3;3;2;1;1	3;3;2;1;1	60S ribosomal protein L30	RPL30	;;	5	3	3	3	1	1	2	1	1	1	1	2	1	1	1	2	1	1	2	1	1	1	1	2	1	1	1	2	1	1	2	1	1	1	1	2	1	1	1	2	41.2	41.2
E7EPB3;P50914	E7EPB3;P50914	1;1	1;1	1;1	60S ribosomal protein L14	RPL14	;	2	1	1	1	0	1	1	0	0	1	0	1	1	0	0	1	0	1	1	0	0	1	0	1	1	0	0	1	0	1	1	0	0	1	0	1	1	0	0	1	9.7	9.7
E7EQB2;E7ER44;P02788;C9JCF5	E7EQB2;E7ER44;P02788	28;28;28;6	28;28;28;6	26;26;26;6	Lactotransferrin;Lactoferricin-H;Kaliocin-1;Lactoferroxin-A;Lactoferroxin-B;Lactoferroxin-C	LTF	;;	4	28	28	26	14	9	6	4	9	2	6	28	13	12	1	10	14	9	6	4	9	2	6	28	13	12	1	10	12	8	5	4	9	2	5	26	11	10	1	8	48.4	48.4
E7EQT3	E7EQT3	1	1	1	Anion exchange protein	SLC4A5		1	1	1	1	1	0	1	1	1	0	1	1	0	0	0	0	1	0	1	1	1	0	1	1	0	0	0	0	1	0	1	1	1	0	1	1	0	0	0	0	0.8	0.8
E7EVA0;P27816;H0Y2V1;H7C4C5;F8W9U4;B5MEG9	E7EVA0;P27816;H0Y2V1;H7C4C5;F8W9U4;B5MEG9	4;4;3;3;3;2	4;4;3;3;3;2	4;4;3;3;3;2	Microtubule-associated protein;Microtubule-associated protein 4	MAP4	;;;;;	6	4	4	4	4	2	1	3	1	1	3	3	4	4	1	4	4	2	1	3	1	1	3	3	4	4	1	4	4	2	1	3	1	1	3	3	4	4	1	4	2.6	2.6
E7EWV3	E7EWV3	1	1	1		SPAG16		1	1	1	1	0	0	0	0	0	0	0	0	0	1	0	0	0	0	0	0	0	0	0	0	0	1	0	0	0	0	0	0	0	0	0	0	0	1	0	0	2.4	2.4
E7EX17;P23588;F8VX11;F8W0K0;F8VRU1;F8VYE9;F8VSC7;F8VP89	E7EX17;P23588;F8VX11	5;5;3;1;1;1;1;1	5;5;3;1;1;1;1;1	5;5;3;1;1;1;1;1	Eukaryotic translation initiation factor 4B	EIF4B	;;	8	5	5	5	2	2	3	1	1	1	3	1	1	3	1	2	2	2	3	1	1	1	3	1	1	3	1	2	2	2	3	1	1	1	3	1	1	3	1	2	8.9	8.9
F8W1N5;F8VZJ2;F8VNW4;F8W0W4;H0YHX9;Q13765;E9PAV3	F8W1N5;F8VZJ2;F8VNW4;F8W0W4;H0YHX9;Q13765;E9PAV3	1;1;1;1;1;1;1	1;1;1;1;1;1;1	1;1;1;1;1;1;1	Nascent polypeptide-associated complex subunit alpha;Nascent polypeptide-associated complex subunit alpha, muscle-specific form	NACA	;;;;;;	7	1	1	1	1	1	1	1	1	1	1	1	1	1	0	1	1	1	1	1	1	1	1	1	1	1	0	1	1	1	1	1	1	1	1	1	1	1	0	1	19.7	19.7
E9PCY7;G8JLB6;P31943;H0YBG7;H0YBD7;H0YB39;P55795;E5RGH4;E7EQJ0;D6RAM1;H0YAQ2;E5RGV0;D6R9T0;D6RFM3;D6RIT2;D6RIU0;D6RDU3;D6RJ04;D6RIH9;D6RBM0	E9PCY7;G8JLB6;P31943;H0YBG7;H0YBD7;H0YB39;P55795	4;4;4;3;3;3;3;1;1;1;1;1;1;1;1;1;1;1;1;1	2;2;2;1;1;1;2;1;1;1;1;1;1;1;1;1;1;1;1;1	2;2;2;1;1;1;2;1;1;1;1;1;1;1;1;1;1;1;1;1	Heterogeneous nuclear ribonucleoprotein H;Heterogeneous nuclear ribonucleoprotein H, N-terminally processed;Heterogeneous nuclear ribonucleoprotein H2	HNRNPH1;HNRNPH2	;;;;;;	20	4	2	2	2	4	3	1	3	3	2	3	3	2	0	3	1	2	1	1	1	1	1	1	1	0	0	1	1	2	1	1	1	1	1	1	1	0	0	1	13.1	6.8
E9PEB5;Q96AE4;C9JSZ1	E9PEB5;Q96AE4	6;6;1	6;6;1	6;6;1	Far upstream element-binding protein 1	FUBP1	;	3	6	6	6	3	4	5	3	4	1	2	2	1	3	1	0	3	4	5	3	4	1	2	2	1	3	1	0	3	4	5	3	4	1	2	2	1	3	1	0	11.8	11.8
E9PIZ8;K9J7I2;E9PQ68;O95169	E9PIZ8;K9J7I2;E9PQ68;O95169	1;1;1;1	1;1;1;1	1;1;1;1	NADH dehydrogenase [ubiquinone] 1 beta subcomplex subunit 8, mitochondrial	NDUFB8	;;;	4	1	1	1	0	0	0	0	0	0	0	0	1	0	0	0	0	0	0	0	0	0	0	0	1	0	0	0	0	0	0	0	0	0	0	0	1	0	0	0	25.4	25.4
E9PJD9;E9PLL6;E9PLX7;P46776	E9PJD9;E9PLL6;E9PLX7;P46776	1;1;1;1	1;1;1;1	1;1;1;1	60S ribosomal protein L27a	RPL27A	;;;	4	1	1	1	1	1	1	1	1	1	1	0	1	1	1	1	1	1	1	1	1	1	1	0	1	1	1	1	1	1	1	1	1	1	1	0	1	1	1	1	12.1	12.1
E9PKZ0;P62917;G3V1A1;E9PP36;E9PKU4	E9PKZ0;P62917;G3V1A1;E9PP36;E9PKU4	4;4;3;2;2	4;4;3;2;2	4;4;3;2;2	60S ribosomal protein L8	RPL8	;;;;	5	4	4	4	4	4	4	3	3	4	3	4	4	3	2	3	4	4	4	3	3	4	3	4	4	3	2	3	4	4	4	3	3	4	3	4	4	3	2	3	17.1	17.1
E9PP97	E9PP97	1	1	1		CHRNA6		1	1	1	1	0	0	0	0	0	0	1	0	0	0	0	1	0	0	0	0	0	0	1	0	0	0	0	1	0	0	0	0	0	0	1	0	0	0	0	1	7.2	7.2
E9PR30;P62861	E9PR30;P62861	1;1	1;1	1;1	40S ribosomal protein S30	FAU	;	2	1	1	1	1	1	1	1	0	1	1	1	1	1	1	1	1	1	1	1	0	1	1	1	1	1	1	1	1	1	1	1	0	1	1	1	1	1	1	1	10.2	10.2
E9PS45	E9PS45	1	1	1		PSMC3		1	1	1	1	0	0	0	0	0	0	0	0	0	0	0	0	0	0	0	0	0	0	0	0	0	0	0	0	0	0	0	0	0	0	0	0	0	0	0	0	40.5	40.5
F2Z388;P42766	F2Z388;P42766	1;1	1;1	1;1	60S ribosomal protein L35	RPL35	;	2	1	1	1	1	1	1	1	1	1	1	1	1	1	1	1	1	1	1	1	1	1	1	1	1	1	1	1	1	1	1	1	1	1	1	1	1	1	1	1	10.4	10.4
F5H2U8;F5H2A4;F5H6H0;P52926	F5H2U8;F5H2A4;F5H6H0;P52926	2;2;2;2	2;2;2;2	2;2;2;2	High mobility group protein HMGI-C	HMGA2	;;;	4	2	2	2	2	2	2	2	2	2	1	2	2	1	2	2	2	2	2	2	2	2	1	2	2	1	2	2	2	2	2	2	2	2	1	2	2	1	2	2	36.4	36.4
Q6R954;F8WEE2;Q8WUT1;F8WCX5;F6VRR5;Q9BY77	Q6R954;F8WEE2;Q8WUT1;F8WCX5;F6VRR5;Q9BY77	1;1;1;1;1;1	1;1;1;1;1;1	1;1;1;1;1;1	Polymerase delta-interacting protein 3	PDIP46;POLDIP3	;;;;;	6	1	1	1	1	1	1	0	1	0	1	1	1	1	1	1	1	1	1	0	1	0	1	1	1	1	1	1	1	1	1	0	1	0	1	1	1	1	1	1	7	7
F8VUA6;G3V203;H0YHA7;J3QQ67;Q07020;F8VYV2;A0A075B7A0	F8VUA6;G3V203;H0YHA7;J3QQ67;Q07020;F8VYV2;A0A075B7A0	2;2;2;2;2;1;1	2;2;2;2;2;1;1	2;2;2;2;2;1;1	60S ribosomal protein L18	RPL18	;;;;;;	7	2	2	2	2	1	1	2	1	1	1	2	2	1	0	1	2	1	1	2	1	1	1	2	2	1	0	1	2	1	1	2	1	1	1	2	2	1	0	1	20	20
F8W0V1;P42357	F8W0V1;P42357	1;1	1;1	1;1	Histidine ammonia-lyase	HAL	;	2	1	1	1	0	1	1	0	1	1	1	1	1	0	0	0	0	1	1	0	1	1	1	1	1	0	0	0	0	1	1	0	1	1	1	1	1	0	0	0	6.4	6.4
F8W6I7;P09651;F8VTQ5;H0YH80;F8VZ49;Q32P51;F8W646;F8VYN5	F8W6I7;P09651;F8VTQ5;H0YH80;F8VZ49;Q32P51	10;10;7;6;5;5;4;1	10;10;7;6;5;5;4;1	10;10;7;6;5;5;4;1	Heterogeneous nuclear ribonucleoprotein A1;Heterogeneous nuclear ribonucleoprotein A1, N-terminally processed;Heterogeneous nuclear ribonucleoprotein A1-like 2	HNRNPA1;HNRNPA1L2	;;;;;	8	10	10	10	7	8	9	3	5	3	6	8	7	8	2	9	7	8	9	3	5	3	6	8	7	8	2	9	7	8	9	3	5	3	6	8	7	8	2	9	32.2	32.2
F8W8U2	F8W8U2	1	1	1		MADD		1	1	1	1	0	0	0	0	0	0	0	0	0	0	0	1	0	0	0	0	0	0	0	0	0	0	0	1	0	0	0	0	0	0	0	0	0	0	0	1	3.4	3.4
F8WJN3;Q16630;F8W084	F8WJN3;Q16630	3;3;1	3;3;1	3;3;1	Cleavage and polyadenylation specificity factor subunit 6	CPSF6	;	3	3	3	3	1	2	1	0	0	0	0	0	0	0	0	2	1	2	1	0	0	0	0	0	0	0	0	2	1	2	1	0	0	0	0	0	0	0	0	2	8.8	8.8
G3V4X8;G3V3A4;Q13573	G3V4X8;G3V3A4;Q13573	4;4;4	4;4;4	4;4;4	SNW domain-containing protein 1	SNW1	;;	3	4	4	4	3	3	3	3	3	3	4	3	4	4	1	3	3	3	3	3	3	3	4	3	4	4	1	3	3	3	3	3	3	3	4	3	4	4	1	3	13.1	13.1
G5E972;P42167;P42166;H0YJH7	G5E972;P42167;P42166;H0YJH7	2;2;2;1	2;2;2;1	2;2;2;1	Lamina-associated polypeptide 2, isoforms beta/gamma;Thymopoietin;Thymopentin;Lamina-associated polypeptide 2, isoform alpha;Thymopoietin;Thymopentin	TMPO	;;;	4	2	2	2	2	2	2	1	1	0	2	2	2	1	0	2	2	2	2	1	1	0	2	2	2	1	0	2	2	2	2	1	1	0	2	2	2	1	0	2	6	6
H0Y589;H0Y3N9;Q9UPP1	H0Y589;H0Y3N9;Q9UPP1	1;1;1	1;1;1	1;1;1	Histone lysine demethylase PHF8	PHF8	;;	3	1	1	1	0	0	0	0	0	0	1	1	0	1	0	0	0	0	0	0	0	0	1	1	0	1	0	0	0	0	0	0	0	0	1	1	0	1	0	0	1.1	1.1
H0YLA2;P37108	H0YLA2;P37108	5;5	5;5	5;5	Signal recognition particle 14 kDa protein	SRP14	;	2	5	5	5	3	5	2	3	2	4	5	4	4	3	3	3	3	5	2	3	2	4	5	4	4	3	3	3	3	5	2	3	2	4	5	4	4	3	3	3	33	33
H0YMD0;H0YMU9;H0YN42;P07355;H0YMM1;H0YNP5;H0YKS4;H0YM50;H0YNA0;H0YKZ7;H0YLV6;H0YMT9;H0YKX9;H0YN28;H0YL33;H0YMW4;A6NMY6;H0YLE2;H0YN52;H0YMD9;H0YKV8;H0YKL9	H0YMD0;H0YMU9;H0YN42;P07355;H0YMM1;H0YNP5;H0YKS4;H0YM50;H0YNA0;H0YKZ7;H0YLV6;H0YMT9;H0YKX9;H0YN28;H0YL33;H0YMW4;A6NMY6	4;4;4;4;3;3;3;3;2;2;2;2;2;2;2;2;2;1;1;1;1;1	4;4;4;4;3;3;3;3;2;2;2;2;2;2;2;2;2;1;1;1;1;1	4;4;4;4;3;3;3;3;2;2;2;2;2;2;2;2;2;1;1;1;1;1	Annexin;Annexin A2;Putative annexin A2-like protein	ANXA2;ANXA2P2	;;;;;;;;;;;;;;;;	22	4	4	4	3	3	2	2	2	2	3	4	3	3	2	3	3	3	2	2	2	2	3	4	3	3	2	3	3	3	2	2	2	2	3	4	3	3	2	3	23.3	23.3
H3BU31;H3BM89;P36578	H3BU31;H3BM89;P36578	1;1;1	1;1;1	1;1;1	60S ribosomal protein L4	RPL4	;;	3	1	1	1	1	1	1	1	1	1	1	1	1	1	1	1	1	1	1	1	1	1	1	1	1	1	1	1	1	1	1	1	1	1	1	1	1	1	1	1	6.4	6.4
H3BPE7;P35637;A0A075B7D9;Q92804	H3BPE7;P35637	3;3;1;1	3;3;1;1	3;3;1;1	RNA-binding protein FUS	FUS	;	4	3	3	3	2	2	2	2	2	2	2	2	2	2	1	2	2	2	2	2	2	2	2	2	2	2	1	2	2	2	2	2	2	2	2	2	2	2	1	2	7.4	7.4
H3BSX1	H3BSX1	1	1	1		SYT17		1	1	1	1	1	1	0	1	0	0	0	0	0	0	0	0	1	1	0	1	0	0	0	0	0	0	0	0	1	1	0	1	0	0	0	0	0	0	0	0	6	6
H3BTE0;P98161	H3BTE0;P98161	1;1	1;1	1;1	Polycystin-1	PKD1	;	2	1	1	1	0	0	1	0	0	0	1	1	0	0	1	1	0	0	1	0	0	0	1	1	0	0	1	1	0	0	1	0	0	0	1	1	0	0	1	1	0.9	0.9
H7BXH8	H7BXH8	1	1	1		HNRNPLL		1	1	1	1	1	1	1	1	1	1	1	1	1	1	1	1	1	1	1	1	1	1	1	1	1	1	1	1	1	1	1	1	1	1	1	1	1	1	1	1	3.2	3.2
H7BY16;P19338	H7BY16;P19338	4;4	4;4	4;4	Nucleolin	NCL	;	2	4	4	4	1	3	3	2	1	2	3	3	4	2	0	4	1	3	3	2	1	2	3	3	4	2	0	4	1	3	3	2	1	2	3	3	4	2	0	4	17.6	17.6
H7BZU2;H7C2R5	H7BZU2;H7C2R5	1;1	1;1	1;1		NCOR2	;	2	1	1	1	0	0	0	1	0	0	0	0	0	0	0	1	0	0	0	1	0	0	0	0	0	0	0	1	0	0	0	1	0	0	0	0	0	0	0	1	8.5	8.5
H7C1I7;Q5VZL5	H7C1I7;Q5VZL5	1;1	1;1	1;1	Zinc finger MYM-type protein 4	ZMYM4	;	2	1	1	1	1	1	1	1	1	0	1	1	1	1	1	1	1	1	1	1	1	0	1	1	1	1	1	1	1	1	1	1	1	0	1	1	1	1	1	1	0.7	0.7
H7C5R6;Q4LE39	H7C5R6;Q4LE39	1;1	1;1	1;1	AT-rich interactive domain-containing protein 4B	ARID4B	;	2	1	1	1	0	1	0	0	0	0	0	0	0	0	0	0	0	1	0	0	0	0	0	0	0	0	0	0	0	1	0	0	0	0	0	0	0	0	0	0	2.6	2.6
I3L506	I3L506	1	1	1		SCPEP1		1	1	1	1	0	0	0	0	0	0	0	0	1	0	0	0	0	0	0	0	0	0	0	0	1	0	0	0	0	0	0	0	0	0	0	0	1	0	0	0	17.9	17.9
S4R360;J3KPP0;S4R2Z7;Q9Y6G3	S4R360;J3KPP0;S4R2Z7;Q9Y6G3	5;5;5;5	5;5;5;5	5;5;5;5	39S ribosomal protein L42, mitochondrial	MRPL42	;;;	4	5	5	5	4	5	5	2	3	2	2	4	3	4	0	5	4	5	5	2	3	2	2	4	3	4	0	5	4	5	5	2	3	2	2	4	3	4	0	5	43.8	43.8
J3KQR7;Q9Y4F5	J3KQR7;Q9Y4F5	1;1	1;1	1;1	Centrosomal protein of 170 kDa protein B	CEP170B	;	2	1	1	1	0	1	1	1	1	1	1	0	0	1	0	1	0	1	1	1	1	1	1	0	0	1	0	1	0	1	1	1	1	1	1	0	0	1	0	1	1.1	1.1
J3KS15;Q14197	J3KS15;Q14197	3;3	3;3	3;3	Peptidyl-tRNA hydrolase ICT1, mitochondrial	ICT1	;	2	3	3	3	2	2	2	2	2	2	2	2	2	2	0	2	2	2	2	2	2	2	2	2	2	2	0	2	2	2	2	2	2	2	2	2	2	2	0	2	18.8	18.8
J3KS31;J3QRS9;X6R4W8;O43670	J3KS31;J3QRS9;X6R4W8;O43670	2;2;2;2	2;2;2;2	2;2;2;2	BUB3-interacting and GLEBS motif-containing protein ZNF207	ZNF207	;;;	4	2	2	2	2	2	2	1	2	1	2	2	2	2	1	2	2	2	2	1	2	1	2	2	2	2	1	2	2	2	2	1	2	1	2	2	2	2	1	2	7.3	7.3
J3QKR9;Q86YS3	J3QKR9;Q86YS3	1;1	1;1	1;1	Rab11 family-interacting protein 4	RAB11FIP4	;	2	1	1	1	0	0	0	0	0	0	0	0	0	0	0	0	0	0	0	0	0	0	0	0	0	0	0	0	0	0	0	0	0	0	0	0	0	0	0	0	8.6	8.6
J3QQL7	J3QQL7	1	1	1		SMARCD2		1	1	1	1	0	0	0	1	1	1	0	1	1	1	1	0	0	0	0	1	1	1	0	1	1	1	1	0	0	0	0	1	1	1	0	1	1	1	1	0	8.3	8.3
J3QRS3;P19105;O14950	J3QRS3;P19105;O14950	1;1;1	1;1;1	1;1;1	Myosin regulatory light chain 12A;Myosin regulatory light chain 12B	MYL12A;MYL12B	;;	3	1	1	1	0	0	0	0	0	0	0	1	1	0	1	1	0	0	0	0	0	0	0	1	1	0	1	1	0	0	0	0	0	0	0	1	1	0	1	1	6.2	6.2
K7EIE8;O95983;A0A087WT34;A0A087X1H1;A0A0A0MTS6	K7EIE8;O95983;A0A087WT34;A0A087X1H1;A0A0A0MTS6	2;2;1;1;1	2;2;1;1;1	2;2;1;1;1	Methyl-CpG-binding domain protein 3	MBD3	;;;;	5	2	2	2	0	1	1	1	0	0	0	1	1	1	0	2	0	1	1	1	0	0	0	1	1	1	0	2	0	1	1	1	0	0	0	1	1	1	0	2	10.6	10.6
K7EP65;K7EKS7;K7ELC4;K7EMH1;K7ERI7;P35268;K7EJT5	K7EP65;K7EKS7;K7ELC4;K7EMH1;K7ERI7;P35268;K7EJT5	3;3;3;3;3;3;2	3;3;3;3;3;3;2	3;3;3;3;3;3;2	60S ribosomal protein L22	RPL22	;;;;;;	7	3	3	3	2	2	3	2	2	3	2	3	2	2	2	3	2	2	3	2	2	3	2	3	2	2	2	3	2	2	3	2	2	3	2	3	2	2	2	3	52.1	52.1
K7EP16;K7ER90;K7EL20;O75821	K7EP16;K7ER90;K7EL20;O75821	1;1;1;1	1;1;1;1	1;1;1;1	Eukaryotic translation initiation factor 3 subunit G	EIF3G	;;;	4	1	1	1	0	0	0	0	1	0	0	1	0	0	0	0	0	0	0	0	1	0	0	1	0	0	0	0	0	0	0	0	1	0	0	1	0	0	0	0	11.9	11.9
K7EQQ9;K7ELC7;P61353	K7EQQ9;K7ELC7;P61353	1;1;1	1;1;1	1;1;1	60S ribosomal protein L27	RPL27	;;	3	1	1	1	1	1	1	1	0	1	1	1	1	1	0	1	1	1	1	1	0	1	1	1	1	1	0	1	1	1	1	1	0	1	1	1	1	1	0	1	11.2	11.2
K7EQ03;K7EP90;Q9BTD8;K7EML2;K7ER08	K7EQ03;K7EP90;Q9BTD8;K7EML2;K7ER08	2;2;2;1;1	2;2;2;1;1	2;2;2;1;1	RNA-binding protein 42	RBM42	;;;;	5	2	2	2	2	2	2	2	2	1	2	2	2	2	0	1	2	2	2	2	2	1	2	2	2	2	0	1	2	2	2	2	2	1	2	2	2	2	0	1	10.3	10.3
Q96HE0;M0R0J7;M0QZ75;M0QXL2;Q03923	Q96HE0;M0R0J7;M0QZ75;M0QXL2;Q03923	1;1;1;1;1	1;1;1;1;1	1;1;1;1;1	Zinc finger protein 85	ZNF85	;;;;	5	1	1	1	0	0	0	0	0	0	0	0	0	0	0	0	0	0	0	0	0	0	0	0	0	0	0	0	0	0	0	0	0	0	0	0	0	0	0	0	25.5	25.5
M0QZK8;O75223	M0QZK8;O75223	1;1	1;1	1;1	Gamma-glutamylcyclotransferase	GGCT	;	2	1	1	1	1	0	0	1	0	0	1	0	1	1	0	0	1	0	0	1	0	0	1	0	1	1	0	0	1	0	0	1	0	0	1	0	1	1	0	0	9.7	9.7
M0R226;Q9BQ48	M0R226;Q9BQ48	4;4	4;4	4;4	Ribosomal protein L34;39S ribosomal protein L34, mitochondrial	MRPL34	;	2	4	4	4	2	4	4	2	4	4	3	4	4	2	2	3	2	4	4	2	4	4	3	4	4	2	2	3	2	4	4	2	4	4	3	4	4	2	2	3	13	13
O00411	O00411	1	1	1	DNA-directed RNA polymerase, mitochondrial	POLRMT		1	1	1	1	1	0	1	0	0	0	1	0	0	1	0	1	1	0	1	0	0	0	1	0	0	1	0	1	1	0	1	0	0	0	1	0	0	1	0	1	0.9	0.9
O00479	O00479	1	1	1	High mobility group nucleosome-binding domain-containing protein 4	HMGN4		1	1	1	1	0	0	1	0	0	0	0	0	1	0	1	0	0	0	1	0	0	0	0	0	1	0	1	0	0	0	1	0	0	0	0	0	1	0	1	0	18.9	18.9
O00488;A9J4F5	O00488;A9J4F5	3;2	3;2	3;2	Zinc finger protein 593	ZNF593	;	2	3	3	3	3	2	2	3	1	2	3	1	3	3	0	2	3	2	2	3	1	2	3	1	3	3	0	2	3	2	2	3	1	2	3	1	3	3	0	2	32.1	32.1
O15066	O15066	1	1	1	Kinesin-like protein KIF3B;Kinesin-like protein KIF3B, N-terminally processed	KIF3B		1	1	1	1	0	0	0	0	0	0	0	1	0	0	0	0	0	0	0	0	0	0	0	1	0	0	0	0	0	0	0	0	0	0	0	1	0	0	0	0	1.3	1.3
O15446	O15446	1	1	1	DNA-directed RNA polymerase I subunit RPA34	CD3EAP		1	1	1	1	1	1	1	1	0	0	1	1	1	1	0	0	1	1	1	1	0	0	1	1	1	1	0	0	1	1	1	1	0	0	1	1	1	1	0	0	2.4	2.4
O43290;E9PQI8	O43290	8;2	8;2	8;2	U4/U6.U5 tri-snRNP-associated protein 1	SART1		2	8	8	8	6	6	7	6	5	4	4	5	5	7	4	7	6	6	7	6	5	4	4	5	5	7	4	7	6	6	7	6	5	4	4	5	5	7	4	7	15.2	15.2
O60293	O60293	1	1	1	Zinc finger C3H1 domain-containing protein	ZFC3H1		1	1	1	1	0	1	1	1	1	1	1	0	0	1	1	1	0	1	1	1	1	1	1	0	0	1	1	1	0	1	1	1	1	1	1	0	0	1	1	1	0.5	0.5
O60828;H7C053;C9JQA1	O60828;H7C053	5;3;2	5;3;2	5;3;2	Polyglutamine-binding protein 1	PQBP1	;	3	5	5	5	1	2	1	0	3	2	3	2	2	3	1	5	1	2	1	0	3	2	3	2	2	3	1	5	1	2	1	0	3	2	3	2	2	3	1	5	22.6	22.6
O60869	O60869	2	2	2	Endothelial differentiation-related factor 1	EDF1		1	2	2	2	2	1	2	1	1	1	1	1	1	1	1	2	2	1	2	1	1	1	1	1	1	1	1	2	2	1	2	1	1	1	1	1	1	1	1	2	16.9	16.9
O75475	O75475	5	5	5	PC4 and SFRS1-interacting protein	PSIP1		1	5	5	5	4	4	4	4	3	2	3	3	4	3	1	4	4	4	4	4	3	2	3	3	4	3	1	4	4	4	4	4	3	2	3	3	4	3	1	4	10.2	10.2
O75531	O75531	1	1	1	Barrier-to-autointegration factor;Barrier-to-autointegration factor, N-terminally processed	BANF1		1	1	1	1	0	0	0	0	1	0	0	0	0	0	0	0	0	0	0	0	1	0	0	0	0	0	0	0	0	0	0	0	1	0	0	0	0	0	0	0	13.5	13.5
O75556	O75556	1	1	1	Mammaglobin-B	SCGB2A1		1	1	1	1	1	0	1	0	1	0	1	1	1	0	0	1	1	0	1	0	1	0	1	1	1	0	0	1	1	0	1	0	1	0	1	1	1	0	0	1	12.6	12.6
O75607	O75607	1	1	1	Nucleoplasmin-3	NPM3		1	1	1	1	0	1	1	0	0	0	0	0	0	0	0	0	0	1	1	0	0	0	0	0	0	0	0	0	0	1	1	0	0	0	0	0	0	0	0	0	9	9
O75937;S4R3J5	O75937;S4R3J5	2;1	2;1	2;1	DnaJ homolog subfamily C member 8	DNAJC8	;	2	2	2	2	2	2	2	1	2	2	2	2	2	0	1	2	2	2	2	1	2	2	2	2	2	0	1	2	2	2	2	1	2	2	2	2	2	0	1	2	10.7	10.7
O75940	O75940	3	3	3	Survival of motor neuron-related-splicing factor 30	SMNDC1		1	3	3	3	1	2	1	2	2	1	2	3	2	2	1	1	1	2	1	2	2	1	2	3	2	2	1	1	1	2	1	2	2	1	2	3	2	2	1	1	14.3	14.3
O94921	O94921	1	1	1	Cyclin-dependent kinase 14	CDK14		1	1	1	1	0	1	1	0	1	1	0	1	1	1	0	1	0	1	1	0	1	1	0	1	1	1	0	1	0	1	1	0	1	1	0	1	1	1	0	1	3.6	3.6
O95968	O95968	1	1	1	Secretoglobin family 1D member 1	SCGB1D1		1	1	1	1	0	1	0	0	0	0	0	1	0	0	0	1	0	1	0	0	0	0	0	1	0	0	0	1	0	1	0	0	0	0	0	1	0	0	0	1	12.2	12.2
P01037;P01036;P09228	P01037;P01036;P09228	2;2;1	2;2;1	2;2;1	Cystatin-SN;Cystatin-S;Cystatin-SA	CST1;CST4;CST2	;;	3	2	2	2	2	1	1	1	2	2	2	2	2	1	0	1	2	1	1	1	2	2	2	2	2	1	0	1	2	1	1	1	2	2	2	2	2	1	0	1	20.6	20.6
P01833	P01833	4	4	4	Polymeric immunoglobulin receptor;Secretory component	PIGR		1	4	4	4	0	1	0	0	3	0	1	4	0	0	0	1	0	1	0	0	3	0	1	4	0	0	0	1	0	1	0	0	3	0	1	4	0	0	0	1	6.9	6.9
P01834	P01834	3	3	3	Ig kappa chain C region	IGKC		1	3	3	3	1	2	2	2	2	2	2	3	1	1	1	1	1	2	2	2	2	2	2	3	1	1	1	1	1	2	2	2	2	2	2	3	1	1	1	1	48.6	48.6
P01859;P01861;A0A0A0MS07;A0A0A0MS08;P01857;P01860	P01859;P01861;A0A0A0MS07;A0A0A0MS08;P01857;P01860	2;2;1;1;1;1	2;2;1;1;1;1	2;2;1;1;1;1	Ig gamma-2 chain C region;Ig gamma-4 chain C region;Ig gamma-1 chain C region;Ig gamma-3 chain C region	IGHG2;IGHG4;IGHG1;IGHG3	;;;;;	6	2	2	2	1	0	1	0	1	0	2	2	2	0	0	1	1	0	1	0	1	0	2	2	2	0	0	1	1	0	1	0	1	0	2	2	2	0	0	1	7.4	7.4
P01876	P01876	5	5	2	Ig alpha-1 chain C region	IGHA1		1	5	5	2	4	4	4	2	4	2	4	5	5	4	1	3	4	4	4	2	4	2	4	5	5	4	1	3	1	2	2	1	1	0	1	2	2	2	1	1	16.1	16.1
P03973	P03973	1	1	1	Antileukoproteinase	SLPI		1	1	1	1	1	1	1	1	0	0	0	0	0	0	0	1	1	1	1	1	0	0	0	0	0	0	0	1	1	1	1	1	0	0	0	0	0	0	0	1	9.1	9.1
P04264;CON__P04264;CON__H-INV:HIT000016045;F8VP67	P04264;CON__P04264	43;42;3;3	43;42;3;3	29;28;0;0	Keratin, type II cytoskeletal 1	KRT1	;	4	43	43	29	30	34	40	31	35	39	37	35	34	35	23	37	30	34	40	31	35	39	37	35	34	35	23	37	19	20	26	19	24	25	24	22	21	22	14	23	61.2	61.2
P04406;E7EUT5	P04406;E7EUT5	4;3	4;3	4;3	Glyceraldehyde-3-phosphate dehydrogenase	GAPDH	;	2	4	4	4	3	4	4	4	4	4	3	4	4	4	1	4	3	4	4	4	4	4	3	4	4	4	1	4	3	4	4	4	4	4	3	4	4	4	1	4	15.2	15.2
P19961;P04746;P04745;Q5T085;CON__Q3MHH8	P19961;P04746;P04745;Q5T085;CON__Q3MHH8	2;2;2;1;1	2;2;2;1;1	2;2;2;1;1	Alpha-amylase 2B;Pancreatic alpha-amylase;Alpha-amylase 1;Alpha-amylase	AMY2B;AMY2A;AMY1A;AMY1B	;;;;	5	2	2	2	0	2	1	1	2	1	1	2	2	2	0	2	0	2	1	1	2	1	1	2	2	2	0	2	0	2	1	1	2	1	1	2	2	2	0	2	5.5	5.5
P05089	P05089	2	2	2	Arginase-1	ARG1		1	2	2	2	1	2	1	1	2	2	1	1	0	1	1	1	1	2	1	1	2	2	1	1	0	1	1	1	1	2	1	1	2	2	1	1	0	1	1	1	7.1	7.1
P05109	P05109	2	2	2	Protein S100-A8;Protein S100-A8, N-terminally processed	S100A8		1	2	2	2	2	2	2	1	2	2	2	2	2	2	1	2	2	2	2	1	2	2	2	2	2	2	1	2	2	2	2	1	2	2	2	2	2	2	1	2	23.7	23.7
P05114;A6NL93;A6NEL0;F2Z2W6;F2Z2Y5;H7BXJ5	P05114;A6NL93;A6NEL0	6;4;4;2;2;2	6;4;4;2;2;2	6;4;4;2;2;2	Non-histone chromosomal protein HMG-14	HMGN1	;;	6	6	6	6	5	2	2	4	2	1	6	6	6	4	5	6	5	2	2	4	2	1	6	6	6	4	5	6	5	2	2	4	2	1	6	6	6	4	5	6	51	51
P05204;A0A087WZE9;Q15651	P05204;A0A087WZE9;Q15651	2;1;1	2;1;1	2;1;1	Non-histone chromosomal protein HMG-17;High mobility group nucleosome-binding domain-containing protein 3	HMGN2;HMGN3	;;	3	2	2	2	2	1	2	0	0	0	2	2	2	1	0	2	2	1	2	0	0	0	2	2	2	1	0	2	2	1	2	0	0	0	2	2	2	1	0	2	16.7	16.7
P05387;H0YDD8	P05387	6;2	6;2	6;2	60S acidic ribosomal protein P2	RPLP2		2	6	6	6	4	5	6	5	6	6	3	5	2	2	1	6	4	5	6	5	6	6	3	5	2	2	1	6	4	5	6	5	6	6	3	5	2	2	1	6	76.5	76.5
P05455;E9PGX9;E9PFL9;E7ERC4	P05455;E9PGX9;E9PFL9;E7ERC4	2;1;1;1	2;1;1;1	2;1;1;1	Lupus La protein	SSB	;;;	4	2	2	2	1	0	2	0	0	1	1	0	0	0	1	2	1	0	2	0	0	1	1	0	0	0	1	2	1	0	2	0	0	1	1	0	0	0	1	2	5.9	5.9
P06748;E5RGW4;E5RI98	P06748	5;2;1	5;2;1	5;2;1	Nucleophosmin	NPM1		3	5	5	5	3	2	2	3	2	3	1	1	2	3	2	2	3	2	2	3	2	3	1	1	2	3	2	2	3	2	2	3	2	3	1	1	2	3	2	2	20.4	20.4
Q8N257;Q16778;P33778;P23527;P06899;Q6DRA6;Q6DN03	Q8N257;Q16778;P33778;P23527;P06899	4;4;4;4;4;1;1	1;1;1;1;1;1;1	1;1;1;1;1;1;1	Histone H2B type 3-B;Histone H2B type 2-E;Histone H2B type 1-B;Histone H2B type 1-O;Histone H2B type 1-J	HIST3H2BB;HIST2H2BE;HIST1H2BB;HIST1H2BO;HIST1H2BJ	;;;;	7	4	1	1	3	3	4	2	3	2	3	3	3	3	2	4	0	1	1	0	0	0	1	0	1	1	0	1	0	1	1	0	0	0	1	0	1	1	0	1	35.7	7.9
Q5JP53;P07437;K7ESM5;Q5ST81;A0A075B736;Q5SQY0;CON__ENSEMBL:ENSBTAP00000025008;A0A0B4J269;Q3ZCM7;P04350;A6NNZ2;Q9BVA1;Q13885;P68371;Q9BUF5;Q13509;Q9H4B7	Q5JP53;P07437;K7ESM5;Q5ST81;A0A075B736;Q5SQY0;CON__ENSEMBL:ENSBTAP00000025008;A0A0B4J269;Q3ZCM7;P04350;A6NNZ2;Q9BVA1;Q13885;P68371;Q9BUF5;Q13509;Q9H4B7	2;2;1;1;1;1;1;1;1;1;1;1;1;1;1;1;1	2;2;1;1;1;1;1;1;1;1;1;1;1;1;1;1;1	2;2;1;1;1;1;1;1;1;1;1;1;1;1;1;1;1	Tubulin beta chain;Tubulin beta-8 chain;Tubulin beta-4A chain;Tubulin beta-8 chain-like protein LOC260334;Tubulin beta-2B chain;Tubulin beta-2A chain;Tubulin beta-4B chain;Tubulin beta-6 chain;Tubulin beta-3 chain;Tubulin beta-1 chain	TUBB;TUBB6;TUBB8;TUBB3;TUBB4A;TUBB2B;TUBB2A;TUBB4B;TUBB1	;;;;;;;;;;;;;;;;	17	2	2	2	0	1	2	0	0	2	1	1	0	0	0	1	0	1	2	0	0	2	1	1	0	0	0	1	0	1	2	0	0	2	1	1	0	0	0	1	5.2	5.2
P08670;B0YJC4;B0YJC5;A0A1B0GTT5;A0A1B0GVG8;H7C5W5;P17661;P41219;B4DIR1;K7ELP4;F8W835;K7EJU1;K7EKH9;A0A1X7SCE1;K7EMP8;A0A1X7SBR3;A0A1W2PR46;E7EMV2;E7ESP9;Q8IWY7;P14136;Q16352;P07196;P07197	P08670;B0YJC4	40;37;19;11;5;4;4;4;1;1;1;1;1;1;1;1;1;1;1;1;1;1;1;1	40;37;19;11;5;4;4;4;1;1;1;1;1;1;1;1;1;1;1;1;1;1;1;1	37;34;17;10;5;3;2;3;0;0;1;0;0;0;0;0;0;0;0;0;0;0;0;0	Vimentin	VIM	;	24	40	40	37	16	23	33	25	21	22	31	38	24	30	23	39	16	23	33	25	21	22	31	38	24	30	23	39	14	20	30	23	19	20	29	35	21	27	20	36	70.2	70.2
P0DN81	P0DN81	1	1	1				1	1	1	1	1	1	1	1	1	1	1	1	0	1	0	1	1	1	1	1	1	1	1	1	0	1	0	1	1	1	1	1	1	1	1	1	0	1	0	1	4.1	4.1
P10412;P16402;P22492;Q02539	P10412;P16402	7;6;3;3	1;0;0;0	1;0;0;0	Histone H1.4;Histone H1.3	HIST1H1E;HIST1H1D	;	4	7	1	1	4	4	5	3	4	5	2	6	5	7	5	6	0	0	0	0	0	1	0	1	0	1	1	1	0	0	0	0	0	1	0	1	0	1	1	1	24.7	7.3
P10599	P10599	1	1	1	Thioredoxin	TXN		1	1	1	1	1	1	1	1	1	1	1	0	1	1	0	1	1	1	1	1	1	1	1	0	1	1	0	1	1	1	1	1	1	1	1	0	1	1	0	1	12.4	12.4
P11940;A0A087WTT1;E7EQV3;E7ERJ7;H0YAR2;Q9H361;E5RJB9;E5RGH3;E5RH24;H0YAP2;B1ANR1;H0YB86;H0YBN4;Q4VXU2;E5RHG7;H0YAS7;H0YAS6;H0YB75;H0YC10;H0YEQ8;E5RGC4;E5RFD8;H0YAW6;Q5JQF8;Q96DU9	P11940;A0A087WTT1;E7EQV3;E7ERJ7	16;15;15;14;7;7;6;5;5;5;4;4;4;4;3;3;3;3;2;2;1;1;1;1;1	16;15;15;14;7;7;6;5;5;5;4;4;4;4;3;3;3;3;2;2;1;1;1;1;1	11;10;10;10;6;6;2;1;2;5;0;3;1;3;1;3;3;3;2;0;1;1;1;1;1	Polyadenylate-binding protein 1;Polyadenylate-binding protein	PABPC1	;;;	25	16	16	11	7	11	13	5	8	10	5	9	5	4	4	11	7	11	13	5	8	10	5	9	5	4	4	11	5	9	10	3	6	7	4	6	4	3	4	9	27.5	27.5
P12273	P12273	2	2	2	Prolactin-inducible protein	PIP		1	2	2	2	1	1	1	1	2	2	2	2	1	2	1	1	1	1	1	1	2	2	2	2	1	2	1	1	1	1	1	1	2	2	2	2	1	2	1	1	15.8	15.8
P12883;P13533	P12883;P13533	1;1	1;1	1;1	Myosin-7;Myosin-6	MYH7;MYH6	;	2	1	1	1	0	0	0	0	0	0	0	0	0	1	0	0	0	0	0	0	0	0	0	0	0	1	0	0	0	0	0	0	0	0	0	0	0	1	0	0	1	1
P13646;K7ERE3;CON__ENSEMBL:ENSP00000377550;K7EMD9;CON__P35900;P35900	P13646;K7ERE3;CON__ENSEMBL:ENSP00000377550;K7EMD9	13;12;12;9;2;2	7;6;6;4;0;0	0;0;0;0;0;0	Keratin, type I cytoskeletal 13	KRT13	;;;	6	13	7	0	12	7	8	7	4	8	10	11	6	6	5	5	7	2	3	2	0	3	5	6	1	1	0	0	0	0	0	0	0	0	0	0	0	0	0	0	27.3	16.6
P14923;C9JTX4;C9J826;C9JK18;C9JKY1;P35222	P14923;C9JTX4;C9J826;C9JK18;C9JKY1	3;2;2;2;2;1	3;2;2;2;2;1	2;2;2;2;2;0	Junction plakoglobin	JUP	;;;;	6	3	3	2	3	3	3	2	3	3	3	3	3	2	1	3	3	3	3	2	3	3	3	3	3	2	1	3	2	2	2	2	2	2	2	2	2	2	1	2	5	5
P15924	P15924	8	8	8	Desmoplakin	DSP		1	8	8	8	7	5	6	8	6	7	5	6	6	3	2	7	7	5	6	8	6	7	5	6	6	3	2	7	7	5	6	8	6	7	5	6	6	3	2	7	3.4	3.4
P16403	P16403	7	7	1	Histone H1.2	HIST1H1C		1	7	7	1	5	5	6	4	5	5	3	6	6	7	5	6	5	5	6	4	5	5	3	6	6	7	5	6	1	1	1	1	1	1	1	1	1	1	1	1	25.4	25.4
P16989;Q9Y2T7;A0A0D9SEI8	P16989	9;3;2	9;3;2	5;0;1	Y-box-binding protein 3	YBX3		3	9	9	5	5	4	6	4	3	4	5	7	5	6	2	5	5	4	6	4	3	4	5	7	5	6	2	5	3	4	4	3	2	3	2	4	4	4	1	3	45.7	45.7
P48741;P17066	P48741;P17066	2;2	2;2	1;1	Putative heat shock 70 kDa protein 7;Heat shock 70 kDa protein 6	HSPA7;HSPA6	;	2	2	2	1	2	1	1	1	1	1	1	2	1	1	0	1	2	1	1	1	1	1	1	2	1	1	0	1	1	0	0	0	0	0	0	1	0	0	0	0	6.5	6.5
P17096	P17096	4	4	4	High mobility group protein HMG-I/HMG-Y	HMGA1		1	4	4	4	4	4	3	3	4	2	4	2	3	4	2	3	4	4	3	3	4	2	4	2	3	4	2	3	4	4	3	3	4	2	4	2	3	4	2	3	23.4	23.4
Q96RM1;P35326;P35325;P22532;P22531;Q9BYE4	Q96RM1;P35326;P35325;P22532;P22531;Q9BYE4	1;1;1;1;1;1	1;1;1;1;1;1	1;1;1;1;1;1	Small proline-rich protein 2F;Small proline-rich protein 2A;Small proline-rich protein 2B;Small proline-rich protein 2D;Small proline-rich protein 2E;Small proline-rich protein 2G	SPRR2F;SPRR2A;SPRR2B;SPRR2D;SPRR2E;SPRR2G	;;;;;	6	1	1	1	0	0	1	1	1	0	1	1	0	0	0	1	0	0	1	1	1	0	1	1	0	0	0	1	0	0	1	1	1	0	1	1	0	0	0	1	12.5	12.5
P22626;A0A087WUI2	P22626;A0A087WUI2	4;3	4;3	4;3	Heterogeneous nuclear ribonucleoproteins A2/B1	HNRNPA2B1	;	2	4	4	4	2	2	4	2	3	1	3	2	2	3	1	3	2	2	4	2	3	1	3	2	2	3	1	3	2	2	4	2	3	1	3	2	2	3	1	3	14.4	14.4
P22735	P22735	2	2	2	Protein-glutamine gamma-glutamyltransferase K	TGM1		1	2	2	2	1	1	2	1	1	1	2	0	1	1	0	0	1	1	2	1	1	1	2	0	1	1	0	0	1	1	2	1	1	1	2	0	1	1	0	0	3.4	3.4
P23246	P23246	6	6	6	Splicing factor, proline- and glutamine-rich	SFPQ		1	6	6	6	2	2	5	3	3	3	4	4	3	2	1	3	2	2	5	3	3	3	4	4	3	2	1	3	2	2	5	3	3	3	4	4	3	2	1	3	10.6	10.6
P25311;C9JEV0	P25311;C9JEV0	2;1	2;1	2;1	Zinc-alpha-2-glycoprotein	AZGP1	;	2	2	2	2	1	1	1	1	1	1	1	2	1	1	1	1	1	1	1	1	1	1	1	2	1	1	1	1	1	1	1	1	1	1	1	2	1	1	1	1	7.4	7.4
P26373;J3QSB4;H3BUK8;H3BTH3;J3KS98	P26373;J3QSB4	5;3;1;1;1	5;3;1;1;1	5;3;1;1;1	60S ribosomal protein L13	RPL13	;	5	5	5	5	4	4	4	4	4	4	4	4	4	3	3	4	4	4	4	4	4	4	4	4	4	3	3	4	4	4	4	4	4	4	4	4	4	3	3	4	25.1	25.1
P30050	P30050	5	5	5	60S ribosomal protein L12	RPL12		1	5	5	5	4	5	5	4	4	5	2	5	3	3	5	5	4	5	5	4	4	5	2	5	3	3	5	5	4	5	5	4	4	5	2	5	3	3	5	5	43	43
P31025;Q5VSP4	P31025	5;2	5;2	5;2	Lipocalin-1	LCN1		2	5	5	5	2	3	3	2	3	2	3	5	3	3	1	2	2	3	3	2	3	2	3	5	3	3	1	2	2	3	3	2	3	2	3	5	3	3	1	2	28.4	28.4
P31944	P31944	2	2	2	Caspase-14;Caspase-14 subunit p17, mature form;Caspase-14 subunit p10, mature form;Caspase-14 subunit p20, intermediate form;Caspase-14 subunit p8, intermediate form	CASP14		1	2	2	2	1	2	2	2	2	2	2	2	2	2	1	2	1	2	2	2	2	2	2	2	2	2	1	2	1	2	2	2	2	2	2	2	2	2	1	2	9.9	9.9
P32119;A6NIW5	P32119;A6NIW5	3;2	3;2	2;2	Peroxiredoxin-2	PRDX2	;	2	3	3	2	2	2	3	2	2	3	3	2	2	3	0	2	2	2	3	2	2	3	3	2	2	3	0	2	1	1	2	1	1	2	2	1	1	2	0	1	19.2	19.2
P32455	P32455	1	1	1	Interferon-induced guanylate-binding protein 1	GBP1		1	1	1	1	0	0	1	1	0	1	0	0	1	1	0	0	0	0	1	1	0	1	0	0	1	1	0	0	0	0	1	1	0	1	0	0	1	1	0	0	2	2
P35908;CON__P35908;H0YID6;H0YHD9;CON__REFSEQ:XP_932229	P35908;CON__P35908	38;37;3;1;1	35;34;3;1;1	22;21;0;0;0	Keratin, type II cytoskeletal 2 epidermal	KRT2	;	5	38	35	22	32	31	34	28	29	29	34	36	31	34	23	31	30	28	31	25	26	26	31	34	28	31	21	28	20	17	20	17	17	16	18	21	18	18	13	18	58.8	57
P36543	P36543	1	1	1	V-type proton ATPase subunit E 1	ATP6V1E1		1	1	1	1	0	1	1	1	1	1	1	1	1	1	0	0	0	1	1	1	1	1	1	1	1	1	0	0	0	1	1	1	1	1	1	1	1	1	0	0	5.8	5.8
P38159;H3BT71;H0Y6E7;Q96E39;H3BUY5;H3BR27;A0A1B0GUK8;H3BNC1;O75526;Q8N7X1	P38159;H3BT71;H0Y6E7;Q96E39	10;8;7;7;4;3;3;2;2;1	10;8;7;7;4;3;3;2;2;1	10;8;7;7;4;3;3;2;2;1	RNA-binding motif protein, X chromosome;RNA-binding motif protein, X chromosome, N-terminally processed;RNA binding motif protein, X-linked-like-1	RBMX;RBMXL1	;;;	10	10	10	10	8	6	7	7	7	7	7	9	8	7	5	8	8	6	7	7	7	7	7	9	8	7	5	8	8	6	7	7	7	7	7	9	8	7	5	8	25.8	25.8
P39019;M0R2L9;A0A075B6E2;M0QXK4;M0QYF7;M0R140	P39019;M0R2L9;A0A075B6E2;M0QXK4;M0QYF7;M0R140	6;3;3;3;3;3	6;3;3;3;3;3	6;3;3;3;3;3	40S ribosomal protein S19	RPS19	;;;;;	6	6	6	6	5	6	6	6	4	5	5	6	5	6	3	5	5	6	6	6	4	5	5	6	5	6	3	5	5	6	6	6	4	5	5	6	5	6	3	5	36.6	36.6
P42681	P42681	1	1	1	Tyrosine-protein kinase TXK	TXK		1	1	1	1	0	1	0	1	0	0	1	0	1	0	0	0	0	1	0	1	0	0	1	0	1	0	0	0	0	1	0	1	0	0	1	0	1	0	0	0	1.7	1.7
P42702	P42702	1	1	1	Leukemia inhibitory factor receptor	LIFR		1	1	1	1	0	0	0	1	0	0	0	0	0	0	0	0	0	0	0	1	0	0	0	0	0	0	0	0	0	0	0	1	0	0	0	0	0	0	0	0	0.7	0.7
P46013	P46013	12	12	12	Antigen KI-67	MKI67		1	12	12	12	7	8	5	5	5	0	10	6	9	11	4	7	7	8	5	5	5	0	10	6	9	11	4	7	7	8	5	5	5	0	10	6	9	11	4	7	6.1	6.1
P49207	P49207	1	1	1	60S ribosomal protein L34	RPL34		1	1	1	1	0	1	1	0	0	1	0	0	0	0	1	1	0	1	1	0	0	1	0	0	0	0	1	1	0	1	1	0	0	1	0	0	0	0	1	1	6.8	6.8
P49458	P49458	1	1	1	Signal recognition particle 9 kDa protein	SRP9		1	1	1	1	0	0	1	0	1	0	1	1	1	1	0	1	0	0	1	0	1	0	1	1	1	1	0	1	0	0	1	0	1	0	1	1	1	1	0	1	12.8	12.8
P49790	P49790	2	2	2	Nuclear pore complex protein Nup153	NUP153		1	2	2	2	0	2	2	0	0	0	2	2	2	0	0	2	0	2	2	0	0	0	2	2	2	0	0	2	0	2	2	0	0	0	2	2	2	0	0	2	1.8	1.8
P51991;H7C1J8	P51991	5;1	5;1	5;1	Heterogeneous nuclear ribonucleoprotein A3	HNRNPA3		2	5	5	5	4	4	5	2	1	4	4	4	4	3	1	3	4	4	5	2	1	4	4	4	4	3	1	3	4	4	5	2	1	4	4	4	4	3	1	3	20.4	20.4
P52597;A0A1B0GW42	P52597	5;1	5;1	3;1	Heterogeneous nuclear ribonucleoprotein F;Heterogeneous nuclear ribonucleoprotein F, N-terminally processed	HNRNPF		2	5	5	3	1	2	5	1	4	5	2	3	2	3	1	5	1	2	5	1	4	5	2	3	2	3	1	5	0	0	3	1	2	3	1	1	0	1	1	3	17.6	17.6
P53999	P53999	2	2	2	Activated RNA polymerase II transcriptional coactivator p15	SUB1		1	2	2	2	2	2	2	1	2	1	2	2	1	1	1	2	2	2	2	1	2	1	2	2	1	1	1	2	2	2	2	1	2	1	2	2	1	1	1	2	18.9	18.9
P63261;P60709;I3L3I0;I3L1U9;I3L4N8;P63267;P68133;P68032;P62736;Q6S8J3;A5A3E0;G5E9R0;K7EM38;E7EVS6;I3L3R2;J3KT65;A6NL76;P0CG38;F8WCH0;C9JTX5;C9JUM1;C9JZR7;F8WB63;B8ZZJ2;C9JFL5;F6UVQ4;F6QUT6;Q9BYX7;P0CG39;Q562R1	P63261;P60709;I3L3I0;I3L1U9;I3L4N8;P63267;P68133;P68032;P62736;Q6S8J3;A5A3E0	7;7;4;4;4;4;4;4;4;4;4;3;3;3;3;3;3;3;2;2;2;2;2;2;2;2;2;2;2;1	7;7;4;4;4;4;4;4;4;4;4;3;3;3;3;3;3;3;2;2;2;2;2;2;2;2;2;2;2;1	7;7;4;4;4;4;4;4;4;4;4;3;3;3;3;3;3;3;2;2;2;2;2;2;2;2;2;2;2;1	Actin, cytoplasmic 2;Actin, cytoplasmic 2, N-terminally processed;Actin, cytoplasmic 1;Actin, cytoplasmic 1, N-terminally processed;Actin, gamma-enteric smooth muscle;Actin, alpha skeletal muscle;Actin, alpha cardiac muscle 1;Actin, aortic smooth muscle;POTE ankyrin domain family member E;POTE ankyrin domain family member F	ACTG1;ACTB;ACTG2;ACTA1;ACTC1;ACTA2;POTEE;POTEF	;;;;;;;;;;	30	7	7	7	5	5	4	5	4	5	3	5	5	3	4	4	5	5	4	5	4	5	3	5	5	3	4	4	5	5	4	5	4	5	3	5	5	3	4	4	23.7	23.7
P60866;E5RJX2;E5RIP1;G3XAN0	P60866;E5RJX2	5;3;2;2	5;3;2;2	5;3;2;2	40S ribosomal protein S20	RPS20	;	4	5	5	5	3	5	4	4	4	4	3	4	4	4	2	5	3	5	4	4	4	4	3	4	4	4	2	5	3	5	4	4	4	4	3	4	4	4	2	5	29.4	29.4
P61626;F8VV32;A0A0B4J259	P61626;F8VV32;A0A0B4J259	2;1;1	2;1;1	2;1;1	Lysozyme C;Lysozyme	LYZ	;;	3	2	2	2	2	2	2	1	2	1	2	2	1	1	1	2	2	2	2	1	2	1	2	2	1	1	1	2	2	2	2	1	2	1	2	2	1	1	1	2	27	27
P61978;Q5T6W2;S4R359	P61978;Q5T6W2	3;2;1	3;2;1	3;2;1	Heterogeneous nuclear ribonucleoprotein K	HNRNPK	;	3	3	3	3	1	1	3	1	0	0	2	0	0	3	1	2	1	1	3	1	0	0	2	0	0	3	1	2	1	1	3	1	0	0	2	0	0	3	1	2	7.3	7.3
P62081;B5MCP9	P62081;B5MCP9	5;3	5;3	5;3	40S ribosomal protein S7	RPS7	;	2	5	5	5	4	3	5	4	3	3	2	3	4	5	3	5	4	3	5	4	3	3	2	3	4	5	3	5	4	3	5	4	3	3	2	3	4	5	3	5	26.8	26.8
Q5JR95;P62241	Q5JR95;P62241	3;3	3;3	3;3	40S ribosomal protein S8	RPS8	;	2	3	3	3	1	3	3	3	1	3	1	2	3	1	0	3	1	3	3	3	1	3	1	2	3	1	0	3	1	3	3	3	1	3	1	2	3	1	0	3	20.7	20.7
P62263;H0YB22;E5RH77	P62263;H0YB22;E5RH77	5;3;3	5;3;3	5;3;3	40S ribosomal protein S14	RPS14	;;	3	5	5	5	3	4	2	3	3	2	2	3	4	3	3	4	3	4	2	3	3	2	2	3	4	3	3	4	3	4	2	3	3	2	2	3	4	3	3	4	30.5	30.5
P62269	P62269	1	1	1	40S ribosomal protein S18	RPS18		1	1	1	1	0	0	1	1	0	1	0	1	1	0	1	1	0	0	1	1	0	1	0	1	1	0	1	1	0	0	1	1	0	1	0	1	1	0	1	1	7.2	7.2
P62316;K7ERG4;K7EJB5	P62316;K7ERG4	8;5;2	8;5;2	8;5;2	Small nuclear ribonucleoprotein Sm D2	SNRPD2	;	3	8	8	8	6	8	8	7	7	7	7	8	7	7	5	7	6	8	8	7	7	7	7	8	7	7	5	7	6	8	8	7	7	7	7	8	7	7	5	7	61	61
P62318;H3BT13	P62318;H3BT13	3;2	3;2	3;2	Small nuclear ribonucleoprotein Sm D3	SNRPD3	;	2	3	3	3	1	3	2	2	1	2	1	3	2	3	1	2	1	3	2	2	1	2	1	3	2	3	1	2	1	3	2	2	1	2	1	3	2	3	1	2	30.2	30.2
Q5T8U3;P62424	Q5T8U3;P62424	1;1	1;1	1;1	60S ribosomal protein L7a	RPL7A	;	2	1	1	1	0	0	0	0	0	0	0	0	0	0	0	0	0	0	0	0	0	0	0	0	0	0	0	0	0	0	0	0	0	0	0	0	0	0	0	0	5.8	5.8
P62805	P62805	5	5	5	Histone H4	HIST1H4A		1	5	5	5	4	4	5	3	4	3	5	4	4	4	3	4	4	4	5	3	4	3	5	4	4	4	3	4	4	4	5	3	4	3	5	4	4	4	3	4	43.7	43.7
P62851	P62851	4	4	4	40S ribosomal protein S25	RPS25		1	4	4	4	4	4	4	4	4	4	4	4	4	4	1	4	4	4	4	4	4	4	4	4	4	4	1	4	4	4	4	4	4	4	4	4	4	4	1	4	32.8	32.8
P62857	P62857	2	2	2	40S ribosomal protein S28	RPS28		1	2	2	2	2	2	2	2	2	2	2	2	2	2	1	2	2	2	2	2	2	2	2	2	2	2	1	2	2	2	2	2	2	2	2	2	2	2	1	2	30.4	30.4
Q59GN2;P62891	Q59GN2;P62891	1;1	1;1	1;1	Putative 60S ribosomal protein L39-like 5;60S ribosomal protein L39	RPL39P5;RPL39	;	2	1	1	1	1	0	0	0	1	1	0	0	1	1	0	1	1	0	0	0	1	1	0	0	1	1	0	1	1	0	0	0	1	1	0	0	1	1	0	1	19.6	19.6
P63173;J3KT73;J3QL01;J3KSP2	P63173;J3KT73;J3QL01	4;3;3;1	4;3;3;1	4;3;3;1	60S ribosomal protein L38	RPL38	;;	4	4	4	4	3	3	3	3	2	4	3	4	4	4	0	4	3	3	3	3	2	4	3	4	4	4	0	4	3	3	3	3	2	4	3	4	4	4	0	4	48.6	48.6
Q8WVC2;Q9BYK1;P63220	Q8WVC2;Q9BYK1;P63220	2;2;2	2;2;2	2;2;2	40S ribosomal protein S21	RPS21	;;	3	2	2	2	1	0	1	1	1	1	0	1	0	1	0	2	1	0	1	1	1	1	0	1	0	1	0	2	1	0	1	1	1	1	0	1	0	1	0	2	28.4	28.4
P67809;C9J5V9;H0Y449	P67809;C9J5V9	8;4;3	4;3;2	4;3;2	Nuclease-sensitive element-binding protein 1	YBX1	;	3	8	4	4	2	3	5	2	4	4	5	6	3	5	3	5	0	3	3	1	3	3	2	3	2	3	2	3	0	3	3	1	3	3	2	3	2	3	2	3	39.2	26.5
P68871;F8W6P5	P68871;F8W6P5	8;4	8;4	4;2	Hemoglobin subunit beta;LVV-hemorphin-7;Spinorphin	HBB	;	2	8	8	4	5	8	3	2	6	2	4	4	2	7	0	4	5	8	3	2	6	2	4	4	2	7	0	4	4	4	2	2	4	1	3	3	2	4	0	2	70.7	70.7
P69905;G3V1N2;CON__P01966	P69905;G3V1N2	5;4;2	5;4;2	5;4;2	Hemoglobin subunit alpha	HBA1;HBA2	;	3	5	5	5	2	3	4	2	3	2	3	4	2	4	0	2	2	3	4	2	3	2	3	4	2	4	0	2	2	3	4	2	3	2	3	4	2	4	0	2	57	57
P81605	P81605	2	2	2	Dermcidin;Survival-promoting peptide;DCD-1	DCD		1	2	2	2	2	1	2	2	1	2	2	0	1	2	2	1	2	1	2	2	1	2	2	0	1	2	2	1	2	1	2	2	1	2	2	0	1	2	2	1	20	20
P82979;F8VZQ9;H0YHG0;F8VS12	P82979;F8VZQ9;H0YHG0	6;5;5;1	6;5;5;1	6;5;5;1	SAP domain-containing ribonucleoprotein	SARNP	;;	4	6	6	6	5	5	4	4	4	4	5	6	6	5	4	5	5	5	4	4	4	4	5	6	6	5	4	5	5	5	4	4	4	4	5	6	6	5	4	5	27.6	27.6
P98179	P98179	5	5	5	RNA-binding protein 3	RBM3		1	5	5	5	5	4	4	5	2	3	5	5	5	4	2	3	5	4	4	5	2	3	5	5	5	4	2	3	5	4	4	5	2	3	5	5	5	4	2	3	35	35
Q01085;C9JTN7;A6NKZ9;F8WE16;E7ETJ9;E7ETC0;H7BY49;F8W8I6;P31483	Q01085;C9JTN7	3;2;1;1;1;1;1;1;1	3;2;1;1;1;1;1;1;1	3;2;1;1;1;1;1;1;1	Nucleolysin TIAR	TIAL1;TIA1	;	9	3	3	3	2	3	2	2	2	2	1	1	2	1	1	2	2	3	2	2	2	2	1	1	2	1	1	2	2	3	2	2	2	2	1	1	2	1	1	2	12.5	12.5
Q01469	Q01469	2	2	2	Fatty acid-binding protein, epidermal	FABP5		1	2	2	2	1	2	2	1	1	2	1	1	1	2	1	1	1	2	2	1	1	2	1	1	1	2	1	1	1	2	2	1	1	2	1	1	1	2	1	1	13.3	13.3
Q02413	Q02413	6	6	6	Desmoglein-1	DSG1		1	6	6	6	6	5	5	5	5	5	6	6	5	6	0	6	6	5	5	5	5	5	6	6	5	6	0	6	6	5	5	5	5	5	6	6	5	6	0	6	7.2	7.2
Q02878	Q02878	1	1	1	60S ribosomal protein L6	RPL6		1	1	1	1	0	0	1	1	0	1	1	1	1	0	0	1	0	0	1	1	0	1	1	1	1	0	0	1	0	0	1	1	0	1	1	1	1	0	0	1	3.5	3.5
Q04837;A0A0G2JLD8;E7EUY5;C9K0U8	Q04837;A0A0G2JLD8;E7EUY5;C9K0U8	6;4;4;3	6;4;4;3	6;4;4;3	Single-stranded DNA-binding protein, mitochondrial	SSBP1	;;;	4	6	6	6	5	6	5	4	5	4	4	4	3	4	2	5	5	6	5	4	5	4	4	4	3	4	2	5	5	6	5	4	5	4	4	4	3	4	2	5	47.3	47.3
Q08188	Q08188	2	2	2	Protein-glutamine gamma-glutamyltransferase E;Protein-glutamine gamma-glutamyltransferase E 50 kDa catalytic chain;Protein-glutamine gamma-glutamyltransferase E 27 kDa non-catalytic chain	TGM3		1	2	2	2	1	1	1	1	1	2	1	1	1	0	0	1	1	1	1	1	1	2	1	1	1	0	0	1	1	1	1	1	1	2	1	1	1	0	0	1	4.9	4.9
Q08554	Q08554	3	3	3	Desmocollin-1	DSC1		1	3	3	3	2	2	2	3	3	2	2	3	2	2	1	2	2	2	2	3	3	2	2	3	2	2	1	2	2	2	2	3	3	2	2	3	2	2	1	2	4.5	4.5
Q13151	Q13151	4	4	4	Heterogeneous nuclear ribonucleoprotein A0	HNRNPA0		1	4	4	4	2	3	4	1	1	2	1	3	2	2	1	2	2	3	4	1	1	2	1	3	2	2	1	2	2	3	4	1	1	2	1	3	2	2	1	2	15.7	15.7
Q13242;H0YIB4;S4R3G0	Q13242;H0YIB4;S4R3G0	4;3;2	4;3;2	4;3;2	Serine/arginine-rich splicing factor 9	SRSF9	;;	3	4	4	4	2	4	4	3	4	4	2	4	4	3	1	4	2	4	4	3	4	4	2	4	4	3	1	4	2	4	4	3	4	4	2	4	4	3	1	4	19	19
Q13283	Q13283	1	1	1	Ras GTPase-activating protein-binding protein 1	G3BP1		1	1	1	1	0	1	1	0	0	0	0	1	0	1	0	0	0	1	1	0	0	0	0	1	0	1	0	0	0	1	1	0	0	0	0	1	0	1	0	0	2.4	2.4
Q13405;E9PI78;H0YDP7;E9PNF1	Q13405;E9PI78;H0YDP7;E9PNF1	2;1;1;1	2;1;1;1	2;1;1;1	39S ribosomal protein L49, mitochondrial	MRPL49	;;;	4	2	2	2	0	1	1	0	0	0	0	1	1	0	0	2	0	1	1	0	0	0	0	1	1	0	0	2	0	1	1	0	0	0	0	1	1	0	0	2	16.3	16.3
Q13442;F8WBW6	Q13442	4;1	4;1	4;1	28 kDa heat- and acid-stable phosphoprotein	PDAP1		2	4	4	4	3	2	4	3	3	3	3	3	3	3	1	4	3	2	4	3	3	3	3	3	3	3	1	4	3	2	4	3	3	3	3	3	3	3	1	4	32	32
Q14011;K7ENX8;K7ELV6;K7EJV5;K7ELT6;K7EJV1;K7EMY9;K7EPM4;K7ER40;K7EQR7;D6W5Y5;K7EQX4;K7ENN6;K7EIF7;K7EQL0	Q14011;K7ENX8;K7ELV6;K7EJV5;K7ELT6;K7EJV1;K7EMY9;K7EPM4;K7ER40;K7EQR7;D6W5Y5	3;2;2;2;2;2;2;2;2;2;2;1;1;1;1	3;2;2;2;2;2;2;2;2;2;2;1;1;1;1	3;2;2;2;2;2;2;2;2;2;2;1;1;1;1	Cold-inducible RNA-binding protein	CIRBP	;;;;;;;;;;	15	3	3	3	1	2	2	1	2	0	1	2	1	3	1	2	1	2	2	1	2	0	1	2	1	3	1	2	1	2	2	1	2	0	1	2	1	3	1	2	26.7	26.7
Q14103;H0YA96;H0Y8G5;D6RAF8;D6RF44;D6RD83;D6RBQ9	Q14103;H0YA96;H0Y8G5;D6RAF8;D6RF44	16;15;15;12;10;7;7	16;15;15;12;10;7;7	16;15;15;12;10;7;7	Heterogeneous nuclear ribonucleoprotein D0	HNRNPD	;;;;	7	16	16	16	11	14	13	8	11	7	11	11	10	12	5	11	11	14	13	8	11	7	11	11	10	12	5	11	11	14	13	8	11	7	11	11	10	12	5	11	37.2	37.2
Q14244;A0A087WZ40	Q14244;A0A087WZ40	2;1	2;1	2;1	Ensconsin	MAP7	;	2	2	2	2	1	1	2	1	1	0	2	2	2	1	2	2	1	1	2	1	1	0	2	2	2	1	2	2	1	1	2	1	1	0	2	2	2	1	2	2	3.3	3.3
Q14676	Q14676	2	2	2	Mediator of DNA damage checkpoint protein 1	MDC1		1	2	2	2	1	2	1	1	1	0	2	0	2	2	1	1	1	2	1	1	1	0	2	0	2	2	1	1	1	2	1	1	1	0	2	0	2	2	1	1	1.9	1.9
Q14684	Q14684	3	3	3	Ribosomal RNA processing protein 1 homolog B	RRP1B		1	3	3	3	3	2	2	2	2	0	3	3	1	2	1	2	3	2	2	2	2	0	3	3	1	2	1	2	3	2	2	2	2	0	3	3	1	2	1	2	5.3	5.3
Q15050	Q15050	1	1	1	Ribosome biogenesis regulatory protein homolog	RRS1		1	1	1	1	0	0	0	0	0	0	0	0	0	0	0	0	0	0	0	0	0	0	0	0	0	0	0	0	0	0	0	0	0	0	0	0	0	0	0	0	4.1	4.1
Q15058	Q15058	1	1	1	Kinesin-like protein KIF14	KIF14		1	1	1	1	1	1	1	1	1	1	1	1	1	1	1	1	1	1	1	1	1	1	1	1	1	1	1	1	1	1	1	1	1	1	1	1	1	1	1	1	0.7	0.7
Q15233;C9IZL7;H7C367	Q15233;C9IZL7;H7C367	2;1;1	2;1;1	2;1;1	Non-POU domain-containing octamer-binding protein	NONO	;;	3	2	2	2	0	0	2	0	0	0	0	0	0	0	0	0	0	0	2	0	0	0	0	0	0	0	0	0	0	0	2	0	0	0	0	0	0	0	0	0	5.1	5.1
Q15424;Q14151;K7ES42	Q15424;Q14151	6;3;2	6;3;2	6;3;2	Scaffold attachment factor B1;Scaffold attachment factor B2	SAFB;SAFB2	;	3	6	6	6	2	6	5	4	4	5	3	4	5	3	1	6	2	6	5	4	4	5	3	4	5	3	1	6	2	6	5	4	4	5	3	4	5	3	1	6	14.2	14.2
Q15427	Q15427	2	2	2	Splicing factor 3B subunit 4	SF3B4		1	2	2	2	1	1	1	2	2	0	2	0	2	2	0	1	1	1	1	2	2	0	2	0	2	2	0	1	1	1	1	2	2	0	2	0	2	2	0	1	5.2	5.2
Q15717;M0QZR9;M0R055	Q15717;M0QZR9	5;3;1	5;3;1	4;2;1	ELAV-like protein 1	ELAVL1	;	3	5	5	4	5	4	5	5	5	5	5	5	4	3	1	3	5	4	5	5	5	5	5	5	4	3	1	3	4	3	4	4	4	4	4	4	3	2	1	3	17.8	17.8
Q2M3C7	Q2M3C7	1	1	1	A-kinase anchor protein SPHKAP	SPHKAP		1	1	1	1	0	0	1	0	0	0	0	0	0	0	0	0	0	0	1	0	0	0	0	0	0	0	0	0	0	0	1	0	0	0	0	0	0	0	0	0	0.5	0.5
Q52LG2;Q8IUC0	Q52LG2;Q8IUC0	2;1	2;1	2;1	Keratin-associated protein 13-2;Keratin-associated protein 13-1	KRTAP13-2;KRTAP13-1	;	2	2	2	2	0	0	0	0	2	0	0	0	0	0	2	0	0	0	0	0	2	0	0	0	0	0	2	0	0	0	0	0	2	0	0	0	0	0	2	0	14.3	14.3
Q5F1R6	Q5F1R6	1	1	1	DnaJ homolog subfamily C member 21	DNAJC21		1	1	1	1	1	1	1	1	1	1	1	1	1	1	0	1	1	1	1	1	1	1	1	1	1	1	0	1	1	1	1	1	1	1	1	1	1	1	0	1	2.1	2.1
Q5SY68	Q5SY68	1	1	1	Protein S100-A7-like 2	S100A7L2		1	1	1	1	1	1	1	1	1	1	1	1	1	0	0	0	1	1	1	1	1	1	1	1	1	0	0	0	1	1	1	1	1	1	1	1	1	0	0	0	11.9	11.9
Q5T749	Q5T749	7	7	7	Keratinocyte proline-rich protein	KPRP		1	7	7	7	6	6	7	4	5	6	4	5	4	3	0	4	6	6	7	4	5	6	4	5	4	3	0	4	6	6	7	4	5	6	4	5	4	3	0	4	15.7	15.7
Q5TBH9;Q8NDD1	Q5TBH9;Q8NDD1	1;1	1;1	1;1	Uncharacterized protein C1orf131	C1orf131	;	2	1	1	1	1	1	1	1	1	1	1	1	1	1	0	1	1	1	1	1	1	1	1	1	1	1	0	1	1	1	1	1	1	1	1	1	1	1	0	1	4.4	4.4
Q5TFG8	Q5TFG8	1	1	1	Zinc finger C2HC domain-containing protein 1B	ZC2HC1B		1	1	1	1	0	0	0	0	0	0	0	1	0	0	0	0	0	0	0	0	0	0	0	1	0	0	0	0	0	0	0	0	0	0	0	1	0	0	0	0	4.5	4.5
Q68DK2	Q68DK2	1	1	1	Zinc finger FYVE domain-containing protein 26	ZFYVE26		1	1	1	1	0	0	0	0	0	1	0	0	0	0	0	0	0	0	0	0	0	1	0	0	0	0	0	0	0	0	0	0	0	1	0	0	0	0	0	0	0.4	0.4
Q6MZN7	Q6MZN7	1	1	1	HLA class I histocompatibility antigen protein P5	HCP5		1	1	1	1	0	0	1	0	1	0	0	0	0	0	0	0	0	0	1	0	1	0	0	0	0	0	0	0	0	0	1	0	1	0	0	0	0	0	0	0	6.8	6.8
Q6P161	Q6P161	2	2	2	39S ribosomal protein L54, mitochondrial	MRPL54		1	2	2	2	0	2	2	2	1	1	1	1	0	1	0	2	0	2	2	2	1	1	1	1	0	1	0	2	0	2	2	2	1	1	1	1	0	1	0	2	13.8	13.8
Q6P1L8	Q6P1L8	5	5	5	39S ribosomal protein L14, mitochondrial	MRPL14		1	5	5	5	3	3	3	3	2	2	2	3	3	2	0	4	3	3	3	3	2	2	2	3	3	2	0	4	3	3	3	3	2	2	2	3	3	2	0	4	44.8	44.8
Q71RC2;F8W1I4;Q8TBL5;A0A087WTL9;F8VY40;Q96J85;X6RLN4	Q71RC2;F8W1I4;Q8TBL5;A0A087WTL9;F8VY40;Q96J85;X6RLN4	2;1;1;1;1;1;1	2;1;1;1;1;1;1	2;1;1;1;1;1;1	La-related protein 4	LARP4	;;;;;;	7	2	2	2	0	1	1	0	0	0	1	1	1	1	0	1	0	1	1	0	0	0	1	1	1	1	0	1	0	1	1	0	0	0	1	1	1	1	0	1	3.3	3.3
Q7Z417	Q7Z417	1	1	1	Nuclear fragile X mental retardation-interacting protein 2	NUFIP2		1	1	1	1	1	1	1	0	1	1	0	1	1	1	0	0	1	1	1	0	1	1	0	1	1	1	0	0	1	1	1	0	1	1	0	1	1	1	0	0	1.9	1.9
X6R631;Q7Z7F7	X6R631;Q7Z7F7	3;3	3;3	3;3	39S ribosomal protein L55, mitochondrial	MRPL55	;	2	3	3	3	1	2	2	0	0	1	2	3	3	2	0	3	1	2	2	0	0	1	2	3	3	2	0	3	1	2	2	0	0	1	2	3	3	2	0	3	56.4	56.4
Q7Z7K6;A0A0M3HER2	Q7Z7K6;A0A0M3HER2	2;1	2;1	2;1	Centromere protein V	CENPV	;	2	2	2	2	0	0	1	0	0	0	0	2	0	0	0	2	0	0	1	0	0	0	0	2	0	0	0	2	0	0	1	0	0	0	0	2	0	0	0	2	13.5	13.5
Q86V81;E9PB61	Q86V81;E9PB61	4;3	4;3	4;3	THO complex subunit 4	ALYREF	;	2	4	4	4	2	2	3	2	2	3	4	2	4	4	0	3	2	2	3	2	2	3	4	2	4	4	0	3	2	2	3	2	2	3	4	2	4	4	0	3	22.2	22.2
Q86WX3	Q86WX3	1	1	1	Active regulator of SIRT1	RPS19BP1		1	1	1	1	1	0	1	1	1	1	0	0	1	1	0	1	1	0	1	1	1	1	0	0	1	1	0	1	1	0	1	1	1	1	0	0	1	1	0	1	9.6	9.6
Q8IUC1	Q8IUC1	1	1	1	Keratin-associated protein 11-1	KRTAP11-1		1	1	1	1	0	0	0	0	0	0	0	0	0	0	1	0	0	0	0	0	0	0	0	0	0	0	1	0	0	0	0	0	0	0	0	0	0	0	1	0	8.6	8.6
Q8IWZ8	Q8IWZ8	1	1	1	SURP and G-patch domain-containing protein 1	SUGP1		1	1	1	1	1	1	0	1	0	1	0	0	0	0	0	0	1	1	0	1	0	1	0	0	0	0	0	0	1	1	0	1	0	1	0	0	0	0	0	0	1.2	1.2
Q8IXM3	Q8IXM3	5	5	5	39S ribosomal protein L41, mitochondrial	MRPL41		1	5	5	5	2	4	4	2	3	2	2	4	4	3	1	4	2	4	4	2	3	2	2	4	4	3	1	4	2	4	4	2	3	2	2	4	4	3	1	4	54.7	54.7
Q8IYL3	Q8IYL3	1	1	1	UPF0688 protein C1orf174	C1orf174		1	1	1	1	0	1	1	1	1	1	1	1	1	1	1	1	0	1	1	1	1	1	1	1	1	1	1	1	0	1	1	1	1	1	1	1	1	1	1	1	5.8	5.8
Q8N5N7	Q8N5N7	7	7	7	39S ribosomal protein L50, mitochondrial	MRPL50		1	7	7	7	1	4	6	1	2	0	0	3	0	0	1	6	1	4	6	1	2	0	0	3	0	0	1	6	1	4	6	1	2	0	0	3	0	0	1	6	54.4	54.4
Q8NA54	Q8NA54	1	1	1	IQ and ubiquitin-like domain-containing protein	IQUB		1	1	1	1	0	0	0	0	1	0	0	0	1	0	0	0	0	0	0	0	1	0	0	0	1	0	0	0	0	0	0	0	1	0	0	0	1	0	0	0	1.4	1.4
Q8NC51	Q8NC51	10	10	10	Plasminogen activator inhibitor 1 RNA-binding protein	SERBP1		1	10	10	10	7	8	4	6	4	1	9	6	8	10	4	9	7	8	4	6	4	1	9	6	8	10	4	9	7	8	4	6	4	1	9	6	8	10	4	9	32.8	32.8
Q8TAE8	Q8TAE8	7	7	7	Growth arrest and DNA damage-inducible proteins-interacting protein 1	GADD45GIP1		1	7	7	7	2	5	4	3	2	3	1	5	4	2	0	6	2	5	4	3	2	3	1	5	4	2	0	6	2	5	4	3	2	3	1	5	4	2	0	6	46.8	46.8
Q8TCC3;B8ZZV5	Q8TCC3;B8ZZV5	2;1	2;1	2;1	39S ribosomal protein L30, mitochondrial	MRPL30	;	2	2	2	2	2	2	1	1	2	2	1	2	2	1	1	2	2	2	1	1	2	2	1	2	2	1	1	2	2	2	1	1	2	2	1	2	2	1	1	2	17.4	17.4
Q8WU90;H7C466	Q8WU90;H7C466	2;1	2;1	2;1	Zinc finger CCCH domain-containing protein 15	ZC3H15	;	2	2	2	2	2	1	1	1	1	0	2	2	1	1	0	1	2	1	1	1	1	0	2	2	1	1	0	1	2	1	1	1	1	0	2	2	1	1	0	1	6.1	6.1
Q92522	Q92522	3	3	3	Histone H1x	H1FX		1	3	3	3	3	3	3	2	2	2	3	2	2	2	0	3	3	3	3	2	2	2	3	2	2	2	0	3	3	3	3	2	2	2	3	2	2	2	0	3	17.8	17.8
Q96AA8	Q96AA8	1	1	1	Janus kinase and microtubule-interacting protein 2	JAKMIP2		1	1	1	1	0	0	0	0	0	0	0	1	0	0	0	1	0	0	0	0	0	0	0	1	0	0	0	1	0	0	0	0	0	0	0	1	0	0	0	1	1.1	1.1
Q96BK5	Q96BK5	1	1	1	PIN2/TERF1-interacting telomerase inhibitor 1	PINX1		1	1	1	1	1	1	0	0	1	1	1	0	0	0	1	1	1	1	0	0	1	1	1	0	0	0	1	1	1	1	0	0	1	1	1	0	0	0	1	1	5.8	5.8
Q96CT7;M0R2F5	Q96CT7	9;4	9;4	9;4	Coiled-coil domain-containing protein 124	CCDC124		2	9	9	9	6	7	6	3	3	3	7	9	8	6	3	8	6	7	6	3	3	3	7	9	8	6	3	8	6	7	6	3	3	3	7	9	8	6	3	8	35	35
Q96DX4	Q96DX4	1	1	1	RING finger and SPRY domain-containing protein 1	RSPRY1		1	1	1	1	0	1	1	0	1	1	1	0	0	1	0	1	0	1	1	0	1	1	1	0	0	1	0	1	0	1	1	0	1	1	1	0	0	1	0	1	3.3	3.3
Q96I24	Q96I24	2	2	2	Far upstream element-binding protein 3	FUBP3		1	2	2	2	0	0	0	0	1	0	0	0	0	0	0	0	0	0	0	0	1	0	0	0	0	0	0	0	0	0	0	0	1	0	0	0	0	0	0	0	5.2	5.2
Q96IK5	Q96IK5	1	1	1	Germ cell-less protein-like 1	GMCL1		1	1	1	1	0	0	0	0	1	0	0	0	0	0	0	0	0	0	0	0	1	0	0	0	0	0	0	0	0	0	0	0	1	0	0	0	0	0	0	0	1.9	1.9
Q96J87	Q96J87	1	1	1	CUGBP Elav-like family member 6	CELF6		1	1	1	1	0	0	0	0	0	0	0	0	0	0	0	0	0	0	0	0	0	0	0	0	0	0	0	0	0	0	0	0	0	0	0	0	0	0	0	0	4.2	4.2
Q96M20	Q96M20	1	1	1	Cyclic nucleotide-binding domain-containing protein 2	CNBD2		1	1	1	1	0	1	0	0	0	0	0	0	1	0	0	0	0	1	0	0	0	0	0	0	1	0	0	0	0	1	0	0	0	0	0	0	1	0	0	0	2.3	2.3
Q96N23	Q96N23	1	1	1	Cilia- and flagella-associated protein 54	CFAP54		1	1	1	1	1	1	1	1	1	1	1	0	1	1	0	1	1	1	1	1	1	1	1	0	1	1	0	1	1	1	1	1	1	1	1	0	1	1	0	1	0.7	0.7
Q96PE2	Q96PE2	1	1	1	Rho guanine nucleotide exchange factor 17	ARHGEF17		1	1	1	1	1	1	1	1	1	1	1	1	1	1	1	1	1	1	1	1	1	1	1	1	1	1	1	1	1	1	1	1	1	1	1	1	1	1	1	1	0.4	0.4
Q96PK6	Q96PK6	2	2	2	RNA-binding protein 14	RBM14		1	2	2	2	1	0	1	0	0	0	0	0	0	0	0	1	1	0	1	0	0	0	0	0	0	0	0	1	1	0	1	0	0	0	0	0	0	0	0	1	3.1	3.1
Q99788	Q99788	1	1	1	Chemokine-like receptor 1	CMKLR1		1	1	1	1	0	0	0	0	0	0	0	0	0	0	1	0	0	0	0	0	0	0	0	0	0	0	1	0	0	0	0	0	0	0	0	0	0	0	1	0	4.8	4.8
Q99879;U3KQK0;Q99880;Q99877;Q93079;Q5QNW6;P62807;P58876;P57053;O60814;Q96A08	Q99879;U3KQK0;Q99880;Q99877;Q93079;Q5QNW6;P62807;P58876;P57053;O60814	5;4;4;4;4;4;4;4;4;4;2	5;4;4;4;4;4;4;4;4;4;2	2;1;1;1;1;1;1;1;1;1;0	Histone H2B type 1-M;Histone H2B;Histone H2B type 1-L;Histone H2B type 1-N;Histone H2B type 1-H;Histone H2B type 2-F;Histone H2B type 1-C/E/F/G/I;Histone H2B type 1-D;Histone H2B type F-S;Histone H2B type 1-K	HIST1H2BM;HIST1H2BN;HIST1H2BL;HIST1H2BH;HIST2H2BF;HIST1H2BC;HIST1H2BD;H2BFS;HIST1H2BK	;;;;;;;;;	11	5	5	2	4	4	4	3	4	3	3	4	3	3	2	4	4	4	4	3	4	3	3	4	3	3	2	4	1	2	1	1	1	1	1	1	1	1	0	1	45.2	45.2
Q99935	Q99935	3	3	3	Proline-rich protein 1;Opiorphin	PROL1		1	3	3	3	1	0	0	0	0	0	0	3	0	0	0	0	1	0	0	0	0	0	0	3	0	0	0	0	1	0	0	0	0	0	0	3	0	0	0	0	12.1	12.1
Q9BQ61;K7ELS0;K7ERU7;K7EN60	Q9BQ61;K7ELS0;K7ERU7;K7EN60	2;1;1;1	2;1;1;1	2;1;1;1	Uncharacterized protein C19orf43	C19orf43	;;;	4	2	2	2	1	1	0	1	1	0	1	1	1	1	0	1	1	1	0	1	1	0	1	1	1	1	0	1	1	1	0	1	1	0	1	1	1	1	0	1	21.6	21.6
Q9BYC8	Q9BYC8	5	5	5	39S ribosomal protein L32, mitochondrial	MRPL32		1	5	5	5	2	2	3	2	3	3	1	5	2	0	0	4	2	2	3	2	3	3	1	5	2	0	0	4	2	2	3	2	3	3	1	5	2	0	0	4	30.3	30.3
Q9GZT3;A0A087WUN7;H0YJ40;G3V4X6;G3V2S9;H0YJW7;H0YJI1;H0YJ07;H0YJU7	Q9GZT3;A0A087WUN7;H0YJ40;G3V4X6;G3V2S9;H0YJW7	6;5;5;5;5;4;1;1;1	6;5;5;5;5;4;1;1;1	6;5;5;5;5;4;1;1;1	SRA stem-loop-interacting RNA-binding protein, mitochondrial	SLIRP	;;;;;	9	6	6	6	4	3	4	3	1	1	4	4	3	4	1	4	4	3	4	3	1	1	4	4	3	4	1	4	4	3	4	3	1	1	4	4	3	4	1	4	67.9	67.9
Q9GZZ8;F8W0V3	Q9GZZ8;F8W0V3	2;1	2;1	2;1	Extracellular glycoprotein lacritin	LACRT	;	2	2	2	2	1	2	0	0	1	0	2	2	2	1	0	1	1	2	0	0	1	0	2	2	2	1	0	1	1	2	0	0	1	0	2	2	2	1	0	1	16.7	16.7
Q9H7E9	Q9H7E9	1	1	1	UPF0488 protein C8orf33	C8orf33		1	1	1	1	1	0	1	0	0	0	0	1	0	0	0	1	1	0	1	0	0	0	0	1	0	0	0	1	1	0	1	0	0	0	0	1	0	0	0	1	10	10
Q9HCI5	Q9HCI5	2	2	2	Melanoma-associated antigen E1	MAGEE1		1	2	2	2	1	1	0	1	1	0	0	0	1	0	1	0	1	1	0	1	1	0	0	0	1	0	1	0	1	1	0	1	1	0	0	0	1	0	1	0	0.9	0.9
Q9NPE3;H0YM60	Q9NPE3	6;1	6;1	6;1	H/ACA ribonucleoprotein complex subunit 3	NOP10		2	6	6	6	5	6	6	5	5	5	4	5	4	4	2	6	5	6	6	5	5	5	4	5	4	4	2	6	5	6	6	5	5	5	4	5	4	4	2	6	76.6	76.6
Q9NQ50	Q9NQ50	2	2	2	39S ribosomal protein L40, mitochondrial	MRPL40		1	2	2	2	1	0	0	0	2	0	1	2	2	1	1	2	1	0	0	0	2	0	1	2	2	1	1	2	1	0	0	0	2	0	1	2	2	1	1	2	14.6	14.6
Q9NSI2;C9JJU7	Q9NSI2	3;1	3;1	3;1	Protein FAM207A	FAM207A		2	3	3	3	1	1	2	0	0	0	1	1	2	2	0	3	1	1	2	0	0	0	1	1	2	2	0	3	1	1	2	0	0	0	1	1	2	2	0	3	15.7	15.7
Q9NUC0	Q9NUC0	1	1	1	SERTA domain-containing protein 4	SERTAD4		1	1	1	1	1	1	1	1	1	1	1	0	1	1	1	1	1	1	1	1	1	1	1	0	1	1	1	1	1	1	1	1	1	1	1	0	1	1	1	1	2.5	2.5
Q9NX24;D6RC52;D6RCB9;J3QSY4;H0YC83	Q9NX24;D6RC52;D6RCB9;J3QSY4	5;4;4;3;1	5;4;4;3;1	5;4;4;3;1	H/ACA ribonucleoprotein complex subunit 2	NHP2	;;;	5	5	5	5	5	5	5	4	5	4	5	5	5	4	4	5	5	5	5	4	5	4	5	5	5	4	4	5	5	5	5	4	5	4	5	5	5	4	4	5	37.9	37.9
Q9NZM5;M0QZU5;M0QYZ9;M0QZ34	Q9NZM5	3;1;1;1	3;1;1;1	3;1;1;1	Glioma tumor suppressor candidate region gene 2 protein	GLTSCR2		4	3	3	3	1	2	3	1	1	1	2	2	3	3	0	3	1	2	3	1	1	1	2	2	3	3	0	3	1	2	3	1	1	1	2	2	3	3	0	3	6.7	6.7
Q9UBD9	Q9UBD9	1	1	1	Cardiotrophin-like cytokine factor 1	CLCF1		1	1	1	1	1	1	1	1	1	1	1	1	1	1	1	1	1	1	1	1	1	1	1	1	1	1	1	1	1	1	1	1	1	1	1	1	1	1	1	1	3.6	3.6
Q9UGI0	Q9UGI0	1	1	1	Ubiquitin thioesterase ZRANB1	ZRANB1		1	1	1	1	0	0	0	0	0	0	0	0	0	0	0	0	0	0	0	0	0	0	0	0	0	0	0	0	0	0	0	0	0	0	0	0	0	0	0	0	1.7	1.7
Q9UGM3	Q9UGM3	1	1	1	Deleted in malignant brain tumors 1 protein	DMBT1		1	1	1	1	1	1	1	0	1	1	1	1	1	1	0	1	1	1	1	0	1	1	1	1	1	1	0	1	1	1	1	0	1	1	1	1	1	1	0	1	7	7
Q9UPV0	Q9UPV0	1	1	1	Centrosomal protein of 164 kDa	CEP164		1	1	1	1	0	0	0	0	0	0	0	1	0	0	0	0	0	0	0	0	0	0	0	1	0	0	0	0	0	0	0	0	0	0	0	1	0	0	0	0	0.8	0.8
Q9Y3B9	Q9Y3B9	1	1	1	RRP15-like protein	RRP15		1	1	1	1	1	1	1	0	0	1	0	1	0	0	0	1	1	1	1	0	0	1	0	1	0	0	0	1	1	1	1	0	0	1	0	1	0	0	0	1	3.9	3.9
Q9Y3U8;J3QSB5	Q9Y3U8;J3QSB5	2;1	2;1	2;1	60S ribosomal protein L36	RPL36	;	2	2	2	2	0	1	1	1	1	0	0	1	2	0	0	1	0	1	1	1	1	0	0	1	2	0	0	1	0	1	1	1	1	0	0	1	2	0	0	1	20	20
Q9Y3X0	Q9Y3X0	1	1	1	Coiled-coil domain-containing protein 9	CCDC9		1	1	1	1	0	0	0	1	0	0	1	1	1	0	0	0	0	0	0	1	0	0	1	1	1	0	0	0	0	0	0	1	0	0	1	1	1	0	0	0	1.9	1.9
Q9Y6X9	Q9Y6X9	1	1	1	MORC family CW-type zinc finger protein 2	MORC2		1	1	1	1	0	1	0	0	0	0	0	0	0	0	0	0	0	1	0	0	0	0	0	0	0	0	0	0	0	1	0	0	0	0	0	0	0	0	0	0	1	1
REV__K7EN02;REV__P19429	REV__K7EN02;REV__P19429	1;1	1;1	1;1			;	2	1	1	1	0	0	0	0	0	0	0	0	0	0	0	0	0	0	0	0	0	0	0	0	0	0	0	0	0	0	0	0	0	0	0	0	0	0	0	0	0	0
REV__O75556	REV__O75556	1	1	1				1	1	1	1	1	1	0	1	1	0	0	0	1	1	0	1	1	1	0	1	1	0	0	0	1	1	0	1	1	1	0	1	1	0	0	0	1	1	0	1	0	0
REV__Q5SWX9;REV__P12270	REV__Q5SWX9;REV__P12270	1;1	1;1	1;1			;	2	1	1	1	1	1	1	1	1	0	0	1	1	1	1	1	1	1	1	1	1	0	0	1	1	1	1	1	1	1	1	1	1	0	0	1	1	1	1	1	0	0
REV__Q5JTH9	REV__Q5JTH9	1	1	1				1	1	1	1	1	0	0	0	0	0	0	0	0	0	0	1	1	0	0	0	0	0	0	0	0	0	0	1	1	0	0	0	0	0	0	0	0	0	0	1	0	0
[truncated: 95 more columns]

## Sheet: -rev, -cont
Protein IDs	Majority protein IDs	Peptide counts (all)	Peptide counts (razor+unique)	Peptide counts (unique)	Protein names	Gene names	Fasta headers	Number of proteins	Peptides	Razor + unique peptides	Unique peptides	Peptides IP_01	Peptides IP_02	Peptides IP_03	Peptides IP_cisplatin_01	Peptides IP_cisplatin_02	Peptides IP_cisplatin_03	Peptides IP_cisplatin_CTL_04	Peptides IP_cisplatin_CTL_05	Peptides IP_cisplatin_CTL_06	Peptides IP_CTL_04	Peptides IP_CTL_05	Peptides IP_CTL_06	Razor + unique peptides IP_01	Razor + unique peptides IP_02	Razor + unique peptides IP_03	Razor + unique peptides IP_cisplatin_01	Razor + unique peptides IP_cisplatin_02	Razor + unique peptides IP_cisplatin_03	Razor + unique peptides IP_cisplatin_CTL_04	Razor + unique peptides IP_cisplatin_CTL_05	Razor + unique peptides IP_cisplatin_CTL_06	Razor + unique peptides IP_CTL_04	Razor + unique peptides IP_CTL_05	Razor + unique peptides IP_CTL_06	Unique peptides IP_01	Unique peptides IP_02	Unique peptides IP_03	Unique peptides IP_cisplatin_01	Unique peptides IP_cisplatin_02	Unique peptides IP_cisplatin_03	Unique peptides IP_cisplatin_CTL_04	Unique peptides IP_cisplatin_CTL_05	Unique peptides IP_cisplatin_CTL_06	Unique peptides IP_CTL_04	Unique peptides IP_CTL_05	Unique peptides IP_CTL_06	Sequence coverage [%]	Unique + razor sequence coverage [%]
A0A087X0Q4;A2NJV5;A0A0A0MRZ7;A0A075B6S6;A0A075B6S2;A0A075B6P5;A0A087WW87;P06310;P01615;P01614	A0A087X0Q4;A2NJV5;A0A0A0MRZ7;A0A075B6S6;A0A075B6S2;A0A075B6P5;A0A087WW87;P06310;P01615;P01614	1;1;1;1;1;1;1;1;1;1	1;1;1;1;1;1;1;1;1;1	1;1;1;1;1;1;1;1;1;1	Ig kappa chain V-II region RPMI 6410;Ig kappa chain V-II region FR;Ig kappa chain V-II region Cum	IGKV2-40;IGKV A18;IGKV2D-26;IGKV2D-30;IGKV2D-29;IGKV2D-28	;;;;;;;;;	10	1	1	1	1	1	0	1	1	1	1	1	1	1	0	0	1	1	0	1	1	1	1	1	1	1	0	0	1	1	0	1	1	1	1	1	1	1	0	0	12.5	12.5
H0YN88;A0A075B716;P08708;H0YN73;H3BNC9	H0YN88;A0A075B716;P08708;H0YN73	3;3;3;2;1	3;3;3;2;1	3;3;3;2;1	40S ribosomal protein S17	RPS17	;;;	5	3	3	3	1	1	3	1	1	2	1	1	1	2	0	3	1	1	3	1	1	2	1	1	1	2	0	3	1	1	3	1	1	2	1	1	1	2	0	3	31.6	31.6
A0A087WT15;A0A096LP10	A0A087WT15;A0A096LP10	1;1	1;1	1;1		ALG13	;	2	1	1	1	0	1	1	1	0	1	1	1	1	1	1	0	0	1	1	1	0	1	1	1	1	1	1	0	0	1	1	1	0	1	1	1	1	1	1	0	11.5	11.5
A0A087WTP3;Q92945;M0R0I5;M0QYH3;M0QXW7;M0R3J3	A0A087WTP3;Q92945;M0R0I5	12;12;7;4;3;1	12;12;7;4;3;1	12;12;7;4;3;1	Far upstream element-binding protein 2	KHSRP	;;	6	12	12	12	6	6	9	4	4	3	2	6	3	3	1	3	6	6	9	4	4	3	2	6	3	3	1	3	6	6	9	4	4	3	2	6	3	3	1	3	21	21
A0A087WTY7;Q9H227	A0A087WTY7;Q9H227	1;1	1;1	1;1	Cytosolic beta-glucosidase	GBA3	;	2	1	1	1	0	1	0	0	0	0	0	0	0	0	0	0	0	1	0	0	0	0	0	0	0	0	0	0	0	1	0	0	0	0	0	0	0	0	0	0	4.3	4.3
A0A087WUK2;O14979	A0A087WUK2;O14979	12;12	12;12	12;12	Heterogeneous nuclear ribonucleoprotein D-like	HNRNPDL	;	2	12	12	12	9	9	12	8	7	8	10	8	10	10	2	9	9	9	12	8	7	8	10	8	10	10	2	9	9	9	12	8	7	8	10	8	10	10	2	9	27	27
A0A087WUX4;F5H638;F5H522;A0A0A0MSA1;A0A0A0MR67;F5GY28;E9PDI6;Q13936	A0A087WUX4;F5H638;F5H522;A0A0A0MSA1;A0A0A0MR67;F5GY28;E9PDI6;Q13936	1;1;1;1;1;1;1;1	1;1;1;1;1;1;1;1	1;1;1;1;1;1;1;1	Voltage-dependent L-type calcium channel subunit alpha-1C	CACNA1C	;;;;;;;	8	1	1	1	0	1	0	0	0	0	0	0	0	0	0	0	0	1	0	0	0	0	0	0	0	0	0	0	0	1	0	0	0	0	0	0	0	0	0	0	3.7	3.7
H7C123;H7C2C5;F8W7C6;A0A087WV22;X1WI28;Q96L21;P27635	H7C123;H7C2C5;F8W7C6;A0A087WV22;X1WI28;Q96L21;P27635	1;1;1;1;1;1;1	1;1;1;1;1;1;1	1;1;1;1;1;1;1	60S ribosomal protein L10-like;60S ribosomal protein L10	RPL10;RPL10L	;;;;;;	7	1	1	1	0	0	1	1	1	1	1	1	1	1	1	1	0	0	1	1	1	1	1	1	1	1	1	1	0	0	1	1	1	1	1	1	1	1	1	1	13.2	13.2
A0A087WYF5;A0A087WYT0;A0A087WV42;A0A087WZY1;A0A0A0MT31;P02810	A0A087WYF5;A0A087WYT0;A0A087WV42;A0A087WZY1;A0A0A0MT31;P02810	3;3;3;3;2;2	3;3;3;3;2;2	3;3;3;3;2;2	Salivary acidic proline-rich phosphoprotein 1/2;Salivary acidic proline-rich phosphoprotein 1/2;Salivary acidic proline-rich phosphoprotein 3/4;Peptide P-C	PRH1	;;;;;	6	3	3	3	3	1	2	0	1	2	2	2	1	0	3	1	3	1	2	0	1	2	2	2	1	0	3	1	3	1	2	0	1	2	2	2	1	0	3	1	35	35
A0A087WVQ9;Q5VTE0;P68104;A6PW80;Q5JR01;A0A087WV01;Q05639	A0A087WVQ9;Q5VTE0;P68104;A6PW80;Q5JR01;A0A087WV01;Q05639	2;2;2;1;1;1;1	2;2;2;1;1;1;1	2;2;2;1;1;1;1	Putative elongation factor 1-alpha-like 3;Elongation factor 1-alpha 1;Elongation factor 1-alpha;Elongation factor 1-alpha 2	EEF1A1;EEF1A1P5;EEF1A2	;;;;;;	7	2	2	2	2	1	1	2	0	2	2	2	2	1	0	2	2	1	1	2	0	2	2	2	2	1	0	2	2	1	1	2	0	2	2	2	2	1	0	2	5.2	5.2
A0A087WXM6;J3QQT2;J3KRX5;A0A0A6YYL6;P18621;J3KSJ0;A0A087WY81;J3KRB3;A0A087WWH0;J3QS96;J3QLC8;A0A0A0MRF8	A0A087WXM6;J3QQT2;J3KRX5;A0A0A6YYL6;P18621;J3KSJ0;A0A087WY81;J3KRB3;A0A087WWH0;J3QS96;J3QLC8;A0A0A0MRF8	2;2;2;2;2;1;1;1;1;1;1;1	2;2;2;2;2;1;1;1;1;1;1;1	2;2;2;2;2;1;1;1;1;1;1;1	60S ribosomal protein L17	RPL17;RPL17-C18orf32	;;;;;;;;;;;	12	2	2	2	1	2	2	2	2	1	1	1	2	0	0	2	1	2	2	2	2	1	1	1	2	0	0	2	1	2	2	2	2	1	1	1	2	0	0	2	14.2	14.2
H0YFY6;A0A087WY61;Q14980;K4DIE0	H0YFY6;A0A087WY61;Q14980;K4DIE0	2;2;2;1	2;2;2;1	2;2;2;1	Nuclear mitotic apparatus protein 1	NUMA1	;;;	4	2	2	2	1	1	0	0	0	0	0	1	0	1	0	1	1	1	0	0	0	0	0	1	0	1	0	1	1	1	0	0	0	0	0	1	0	1	0	1	3.5	3.5
A0A087WYC8;Q9BZI7	A0A087WYC8;Q9BZI7	2;2	2;2	2;2	Regulator of nonsense transcripts 3B	UPF3B	;	2	2	2	2	2	2	2	2	1	1	2	2	1	2	1	0	2	2	2	2	1	1	2	2	1	2	1	0	2	2	2	2	1	1	2	2	1	2	1	0	10.6	10.6
A0A087X0X3;P52272;M0R019;M0R2T0;M0R0Y6;M0QYQ7;M0R0N3;M0QY96;M0R2I7	A0A087X0X3;P52272;M0R019;M0R2T0;M0R0Y6;M0QYQ7;M0R0N3	10;10;7;6;5;5;5;2;2	10;10;7;6;5;5;5;2;2	10;10;7;6;5;5;5;2;2	Heterogeneous nuclear ribonucleoprotein M	HNRNPM	;;;;;;	9	10	10	10	6	9	10	4	6	3	7	8	6	6	3	4	6	9	10	4	6	3	7	8	6	6	3	4	6	9	10	4	6	3	7	8	6	6	3	4	15.5	15.5
A0A087X1A5;Q5JW30;O95793;Q5JW28;F6UDC6	A0A087X1A5;Q5JW30;O95793;Q5JW28	3;3;3;2;1	3;3;3;2;1	3;3;3;2;1	Double-stranded RNA-binding protein Staufen homolog 1	STAU1	;;;	5	3	3	3	0	1	3	1	0	2	2	1	1	3	0	1	0	1	3	1	0	2	2	1	1	3	0	1	0	1	3	1	0	2	2	1	1	3	0	1	7.9	7.9
F5GZR4;A8MXZ9;A0A0A0MQU5;Q14896	F5GZR4;A8MXZ9;A0A0A0MQU5;Q14896	1;1;1;1	1;1;1;1	1;1;1;1	Myosin-binding protein C, cardiac-type	MYBPC3	;;;	4	1	1	1	1	1	1	1	1	1	1	1	1	1	0	1	1	1	1	1	1	1	1	1	1	1	0	1	1	1	1	1	1	1	1	1	1	1	0	1	2.2	2.2
C9JP00;A0A0A0MQX8;Q9NR56	C9JP00;A0A0A0MQX8;Q9NR56	1;1;1	1;1;1	1;1;1	Muscleblind-like protein 1	MBNL1	;;	3	1	1	1	0	0	1	0	0	0	1	1	0	0	0	0	0	0	1	0	0	0	1	1	0	0	0	0	0	0	1	0	0	0	1	1	0	0	0	0	3.2	3.2
A0A0A0MRJ2;Q5VTZ4;P18847	A0A0A0MRJ2;Q5VTZ4;P18847	1;1;1	1;1;1	1;1;1	Cyclic AMP-dependent transcription factor ATF-3	ATF3	;;	3	1	1	1	0	0	0	0	1	0	0	1	1	0	0	1	0	0	0	0	1	0	0	1	1	0	0	1	0	0	0	0	1	0	0	1	1	0	0	1	6.5	6.5
A0A0A0MRM9;Q14978	A0A0A0MRM9;Q14978	3;3	3;3	3;3	Nucleolar and coiled-body phosphoprotein 1	NOLC1	;	2	3	3	3	3	3	1	2	2	1	2	2	2	1	1	1	3	3	1	2	2	1	2	2	2	1	1	1	3	3	1	2	2	1	2	2	2	1	1	1	4.2	4.2
A0A0A0MRQ5;A0A0A0MSI0;Q06830	A0A0A0MRQ5;A0A0A0MSI0;Q06830	2;2;2	1;1;1	1;1;1	Peroxiredoxin-1	PRDX1	;;	3	2	1	1	2	2	2	2	2	2	2	1	2	2	0	2	1	1	1	1	1	1	1	0	1	1	0	1	1	1	1	1	1	1	1	0	1	1	0	1	21.6	10.3
A0A0A0MRX1;Q12926;B1AM48;C9JB16;B1APY9;B1APY8;A0A0R4J2E6;P26378;Q14576	A0A0A0MRX1;Q12926;B1AM48	5;5;3;2;2;2;2;2;1	4;4;2;2;1;1;1;1;1	4;4;2;2;1;1;1;1;1	ELAV-like protein;ELAV-like protein 2	ELAVL2	;;	9	5	4	4	5	5	5	3	3	2	2	3	3	3	0	1	4	4	4	2	2	1	1	2	2	2	0	1	4	4	4	2	2	1	1	2	2	2	0	1	14.7	12.3
A2ABK4;A0A0A0MT02;P18615;A0A0G2JI50;E9PD43;A0A0A0MSN9	A2ABK4;A0A0A0MT02;P18615;A0A0G2JI50;E9PD43;A0A0A0MSN9	2;2;2;1;1;1	2;2;2;1;1;1	2;2;2;1;1;1	Negative elongation factor E	NELFE	;;;;;	6	2	2	2	1	1	2	2	2	1	1	1	1	2	1	2	1	1	2	2	2	1	1	1	1	2	1	2	1	1	2	2	2	1	1	1	1	2	1	2	15.7	15.7
A0A0A0MTH9;O14981	A0A0A0MTH9;O14981	1;1	1;1	1;1	TATA-binding protein-associated factor 172	BTAF1	;	2	1	1	1	0	0	0	0	0	0	0	0	0	0	0	0	0	0	0	0	0	0	0	0	0	0	0	0	0	0	0	0	0	0	0	0	0	0	0	0	0.4	0.4
P0DOY3;P0DOY2;A0A0B4J231;P0CG04;P0CF74;B9A064	P0DOY3;P0DOY2;A0A0B4J231;P0CG04;P0CF74;B9A064	1;1;1;1;1;1	1;1;1;1;1;1	1;1;1;1;1;1	Ig lambda-1 chain C regions;Ig lambda-6 chain C region;Immunoglobulin lambda-like polypeptide 5	IGLL5;IGLC1;IGLC6	;;;;;	6	1	1	1	1	1	0	1	1	1	1	1	1	1	1	1	1	1	0	1	1	1	1	1	1	1	1	1	1	1	0	1	1	1	1	1	1	1	1	1	14.2	14.2
S4R460;A0A0B4J2B5;A0A075B7F0;A0A0C4DH32;A0A0B4J1V1;P0DP04;A0A0B4J1X8;P01766;P01780;P01763;P01762;P01782	S4R460;A0A0B4J2B5;A0A075B7F0;A0A0C4DH32;A0A0B4J1V1;P0DP04;A0A0B4J1X8;P01766;P01780;P01763;P01762;P01782	2;2;1;1;1;1;1;1;1;1;1;1	2;2;1;1;1;1;1;1;1;1;1;1	2;2;1;1;1;1;1;1;1;1;1;1	Ig heavy chain V-III region BRO;Ig heavy chain V-III region JON;Ig heavy chain V-III region WEA;Ig heavy chain V-III region TRO;Ig heavy chain V-III region DOB	IGHV3OR16-9;IGHV3OR16-10;IGHV3-20;IGHV3-21;IGHV3-43	;;;;;;;;;;;	12	2	2	2	0	0	0	0	0	0	0	2	0	0	0	0	0	0	0	0	0	0	0	2	0	0	0	0	0	0	0	0	0	0	0	2	0	0	0	0	31.2	31.2
A0A0G2JMB2;P01877	A0A0G2JMB2;P01877	4;2	1;0	1;0	Ig alpha-2 chain C region	IGHA2	;	2	4	1	1	4	2	2	1	3	2	3	4	4	2	0	2	1	0	0	0	0	0	0	1	1	0	0	0	1	0	0	0	0	0	0	1	1	0	0	0	17.9	7.4
A0A0J9YW13;Q9Y5S9	A0A0J9YW13;Q9Y5S9	1;1	1;1	1;1	RNA-binding protein 8A	RBM8A	;	2	1	1	1	0	0	1	0	0	0	0	0	0	0	0	1	0	0	1	0	0	0	0	0	0	0	0	1	0	0	1	0	0	0	0	0	0	0	0	1	10.4	10.4
D6R991;D6REM6;A0A0R4J2E8;A8MXP9;P43243	D6R991;D6REM6;A0A0R4J2E8;A8MXP9;P43243	1;1;1;1;1	1;1;1;1;1	1;1;1;1;1	Matrin-3	MATR3	;;;;	5	1	1	1	0	0	0	0	0	0	0	1	0	1	0	1	0	0	0	0	0	0	0	1	0	1	0	1	0	0	0	0	0	0	0	1	0	1	0	1	3.2	3.2
A0A0U1RR32;A0A0U1RRH7;Q99878;Q96KK5;Q9BTM1;Q16777;Q6FI13;P20671;P0C0S8;H0YFX9;Q93077;Q7L7L0;P04908;Q96QV6;P16104;Q8IUE6	A0A0U1RR32;A0A0U1RRH7;Q99878;Q96KK5;Q9BTM1;Q16777;Q6FI13;P20671;P0C0S8;H0YFX9;Q93077;Q7L7L0;P04908;Q96QV6;P16104	3;3;3;3;3;3;3;3;3;2;2;2;2;2;2;1	1;1;1;1;1;1;1;1;1;1;0;0;0;0;0;0	1;1;1;1;1;1;1;1;1;1;0;0;0;0;0;0	Histone H2A type 1-J;Histone H2A type 1-H;Histone H2A.J;Histone H2A type 2-C;Histone H2A type 2-A;Histone H2A type 1-D;Histone H2A type 1;Histone H2A;Histone H2A type 1-C;Histone H2A type 3;Histone H2A type 1-B/E;Histone H2A type 1-A;Histone H2AX	HIST1H2AJ;HIST1H2AH;H2AFJ;HIST2H2AC;HIST2H2AA3;HIST1H2AD;HIST1H2AG;HIST1H2AC;HIST3H2A;HIST1H2AB;HIST1H2AA;H2AFX	;;;;;;;;;;;;;;	16	3	1	1	2	3	3	2	3	3	2	3	3	2	1	3	1	1	1	1	1	1	1	1	1	0	0	1	1	1	1	1	1	1	1	1	1	0	0	1	16	6.5
K7EKJ7;A0A0U1RRM4;P26599;K7ELW5;K7ES59;A0A0D9SF20;A6NLN1	K7EKJ7;A0A0U1RRM4;P26599;K7ELW5;K7ES59;A0A0D9SF20;A6NLN1	2;2;2;1;1;1;1	2;2;2;1;1;1;1	2;2;2;1;1;1;1	Polypyrimidine tract-binding protein 1	PTBP1	;;;;;;	7	2	2	2	0	0	1	0	0	0	0	0	0	0	0	0	0	0	1	0	0	0	0	0	0	0	0	0	0	0	1	0	0	0	0	0	0	0	0	0	13.9	13.9
A0A1B0GTK2;A0A1B0GVD3;Q6ZN17	A0A1B0GTK2;A0A1B0GVD3;Q6ZN17	2;2;2	2;2;2	2;2;2	Protein lin-28 homolog B	LIN28B	;;	3	2	2	2	0	2	2	0	1	2	0	2	2	1	1	2	0	2	2	0	1	2	0	2	2	1	1	2	0	2	2	0	1	2	0	2	2	1	1	2	15.8	15.8
Q5VTI5;A0A1B0GUN5;Q9Y2H5	Q5VTI5;A0A1B0GUN5;Q9Y2H5	1;1;1	1;1;1	1;1;1	Pleckstrin homology domain-containing family A member 6	PLEKHA6	;;	3	1	1	1	0	0	0	0	0	0	0	0	0	0	0	0	0	0	0	0	0	0	0	0	0	0	0	0	0	0	0	0	0	0	0	0	0	0	0	0	0.9	0.9
A0A1W2PRZ7;A0A1W2PQD4;A0A1W2PQ74;A0A1W2PQL0;A0A1W2PP34;A0A1W2PPL4;A0A1W2PPH7;Q5RI18;A0A1W2PP35;A0A1X7SBS1;A0A1W2PPS1;Q00839	A0A1W2PRZ7;A0A1W2PQD4;A0A1W2PQ74;A0A1W2PQL0;A0A1W2PP34;A0A1W2PPL4;A0A1W2PPH7;Q5RI18;A0A1W2PP35;A0A1X7SBS1;A0A1W2PPS1;Q00839	1;1;1;1;1;1;1;1;1;1;1;1	1;1;1;1;1;1;1;1;1;1;1;1	1;1;1;1;1;1;1;1;1;1;1;1	Heterogeneous nuclear ribonucleoprotein U	HNRNPU	;;;;;;;;;;;	12	1	1	1	1	0	1	1	1	1	1	1	1	1	0	1	1	0	1	1	1	1	1	1	1	1	0	1	1	0	1	1	1	1	1	1	1	1	0	1	5	5
P0DP72;A0A1W2PPC2	P0DP72;A0A1W2PPC2	1;1	1;1	1;1			;	2	1	1	1	1	1	1	1	1	1	1	1	1	1	1	1	1	1	1	1	1	1	1	1	1	1	1	1	1	1	1	1	1	1	1	1	1	1	1	1	1.4	1.4
H7C348;A6NK44	H7C348;A6NK44	1;1	1;1	1;1	Glyoxalase domain-containing protein 5	GLOD5	;	2	1	1	1	1	0	0	0	0	0	0	1	1	0	0	0	1	0	0	0	0	0	0	1	1	0	0	0	1	0	0	0	0	0	0	1	1	0	0	0	10.2	10.2
M0QYV0;A8MT37;P49840	M0QYV0;A8MT37;P49840	1;1;1	1;1;1	1;1;1	Glycogen synthase kinase-3 alpha	GSK3A	;;	3	1	1	1	0	1	1	1	1	1	1	1	1	0	0	1	0	1	1	1	1	1	1	1	1	0	0	1	0	1	1	1	1	1	1	1	1	0	0	1	8.4	8.4
K7EMA7;H7BY10;K7EJV9;K7ERT8;A8MUS3;P62750	K7EMA7;H7BY10;K7EJV9;K7ERT8;A8MUS3;P62750	1;1;1;1;1;1	1;1;1;1;1;1	1;1;1;1;1;1	60S ribosomal protein L23a	RPL23A	;;;;;	6	1	1	1	0	1	1	1	1	0	1	1	1	1	0	1	0	1	1	1	1	0	1	1	1	1	0	1	0	1	1	1	1	0	1	1	1	1	0	1	18.6	18.6
B0YIW2;P02656	B0YIW2;P02656	1;1	1;1	1;1	Apolipoprotein C-III	APOC3	;	2	1	1	1	1	0	1	1	1	1	1	1	1	1	0	1	1	0	1	1	1	1	1	1	1	1	0	1	1	0	1	1	1	1	1	1	1	1	0	1	13.7	13.7
H0YBU8;H0Y6Y8;B1AL05;Q8N983	H0YBU8;H0Y6Y8;B1AL05;Q8N983	3;3;3;3	3;3;3;3	3;3;3;3	39S ribosomal protein L43, mitochondrial	MRPL43	;;;	4	3	3	3	3	3	3	3	3	3	1	2	3	0	0	3	3	3	3	3	3	3	1	2	3	0	0	3	3	3	3	3	3	3	1	2	3	0	0	3	22.3	22.3
B1AN99;P35030	B1AN99;P35030	1;1	1;1	1;1	Trypsin-3	PRSS3	;	2	1	1	1	1	1	1	1	1	1	1	1	1	1	1	1	1	1	1	1	1	1	1	1	1	1	1	1	1	1	1	1	1	1	1	1	1	1	1	1	7.3	7.3
B1ANR0;Q13310;H0Y5F5;H0YEU6;H0YCC8	B1ANR0;Q13310;H0Y5F5	7;7;4;2;1	2;2;2;1;1	2;2;2;1;1	Polyadenylate-binding protein;Polyadenylate-binding protein 4	PABPC4	;;	5	7	2	2	3	3	4	2	3	4	2	4	2	1	0	2	1	1	1	0	1	1	1	1	1	0	0	0	1	1	1	0	1	1	1	1	1	0	0	0	15	5.2
B2R5W2;P07910;G3V4C1;G3V2Q1;G3V4W0;B4DY08;G3V576;G3V5V7;G3V2D6;G3V555;G3V575;A0A0G2JPF8;A0A0G2JNQ3;P0DMR1;O60812;B7ZW38;B2RXH8;G3V5X6;G3V3K6;G3V251;B4DSU6;G3V4M8;G3V2H6	B2R5W2;P07910;G3V4C1;G3V2Q1;G3V4W0;B4DY08;G3V576;G3V5V7;G3V2D6;G3V555;G3V575	14;14;13;13;12;12;11;9;9;7;7;6;6;6;6;6;6;5;5;5;5;4;3	14;14;13;13;12;12;11;9;9;7;7;6;6;6;6;6;6;5;5;5;5;4;3	14;14;13;13;12;12;11;9;9;7;7;6;6;6;6;6;6;5;5;5;5;4;3	Heterogeneous nuclear ribonucleoproteins C1/C2	HNRNPC	;;;;;;;;;;	23	14	14	14	12	13	13	13	13	11	12	14	14	12	9	13	12	13	13	13	13	11	12	14	14	12	9	13	12	13	13	13	13	11	12	14	14	12	9	13	41.7	41.7
K7EMV3;K7EP01;B4DEB1;K7EK07;Q5TEC6;K7ES00;Q6NXT2;Q71DI3;Q16695;P84243;P68431	K7EMV3;K7EP01;B4DEB1;K7EK07;Q5TEC6;K7ES00;Q6NXT2;Q71DI3;Q16695;P84243;P68431	1;1;1;1;1;1;1;1;1;1;1	1;1;1;1;1;1;1;1;1;1;1	1;1;1;1;1;1;1;1;1;1;1	Histone H3;Histone H3.3C;Histone H3.2;Histone H3.1t;Histone H3.3;Histone H3.1	H3F3B;H3F3A;HIST2H3PS2;H3F3C;HIST2H3A;HIST3H3;HIST1H3A	;;;;;;;;;;	11	1	1	1	0	1	1	1	1	1	1	1	1	0	1	0	0	1	1	1	1	1	1	1	1	0	1	0	0	1	1	1	1	1	1	1	1	0	1	0	7.6	7.6
B4DT28;O43390	B4DT28;O43390	1;1	1;1	1;1	Heterogeneous nuclear ribonucleoprotein R	HNRNPR	;	2	1	1	1	0	0	0	0	0	0	0	0	0	0	0	0	0	0	0	0	0	0	0	0	0	0	0	0	0	0	0	0	0	0	0	0	0	0	0	0	2.6	2.6
J3QSA3;F5GZ39;M0R1V7;J3QS39;Q49A90;J3QTR3;F5H6Q2;F5GYU3;F5H2Z3;F5H265;B4DV12;F5H388;F5H747;F5GXK7;J3QKN0;Q5PY61;Q96C32;P62987;P62979;P0CG47;P0CG48;M0R1M6;M0R2S1	J3QSA3;F5GZ39;M0R1V7;J3QS39;Q49A90;J3QTR3;F5H6Q2;F5GYU3;F5H2Z3;F5H265;B4DV12;F5H388;F5H747;F5GXK7;J3QKN0;Q5PY61;Q96C32;P62987;P62979;P0CG47;P0CG48;M0R1M6;M0R2S1	2;2;2;2;2;2;2;2;2;2;2;2;2;2;2;2;2;2;2;2;2;1;1	2;2;2;2;2;2;2;2;2;2;2;2;2;2;2;2;2;2;2;2;2;1;1	2;2;2;2;2;2;2;2;2;2;2;2;2;2;2;2;2;2;2;2;2;1;1	Ubiquitin-60S ribosomal protein L40;Ubiquitin;60S ribosomal protein L40;Ubiquitin-40S ribosomal protein S27a;Ubiquitin;40S ribosomal protein S27a;Polyubiquitin-B;Ubiquitin;Polyubiquitin-C;Ubiquitin	UBB;UBC;UBA52;RPS27A	;;;;;;;;;;;;;;;;;;;;;;	23	2	2	2	2	2	2	2	2	2	2	2	2	2	2	2	2	2	2	2	2	2	2	2	2	2	2	2	2	2	2	2	2	2	2	2	2	2	2	2	67.4	67.4
B5MBX0;Q96FF9;H0YCL8	B5MBX0;Q96FF9	3;3;1	3;3;1	3;3;1	Sororin	CDCA5	;	3	3	3	3	1	3	2	1	2	1	3	3	2	2	0	3	1	3	2	1	2	1	3	3	2	2	0	3	1	3	2	1	2	1	3	3	2	2	0	3	16.9	16.9
B7Z645;O60506	B7Z645;O60506	1;1	1;1	1;1	Heterogeneous nuclear ribonucleoprotein Q	SYNCRIP	;	2	1	1	1	0	1	1	0	1	1	1	0	1	0	0	1	0	1	1	0	1	1	1	0	1	0	0	1	0	1	1	0	1	1	1	0	1	0	0	1	2.8	2.8
C9JD32;B9ZVP7;J3KT29;P62829	C9JD32;B9ZVP7;J3KT29;P62829	1;1;1;1	1;1;1;1	1;1;1;1	60S ribosomal protein L23	RPL23	;;;	4	1	1	1	1	1	1	1	1	1	1	1	1	1	1	1	1	1	1	1	1	1	1	1	1	1	1	1	1	1	1	1	1	1	1	1	1	1	1	1	16.5	16.5
C9J0D1;Q71UI9;P0C0S5;C9J386	C9J0D1;Q71UI9;P0C0S5;C9J386	3;3;3;2	3;3;3;2	1;1;1;1	Histone H2A;Histone H2A.V;Histone H2A.Z	H2AFV;H2AFZ	;;;	4	3	3	1	2	3	3	2	2	3	2	3	3	3	2	3	2	3	3	2	2	3	2	3	3	3	2	3	1	1	1	1	0	1	1	1	1	1	1	1	21.3	21.3
C9J0E4;P01040	C9J0E4;P01040	1;1	1;1	1;1	Cystatin-A;Cystatin-A, N-terminally processed	CSTA	;	2	1	1	1	1	1	1	1	1	1	1	0	1	1	0	1	1	1	1	1	1	1	1	0	1	1	0	1	1	1	1	1	1	1	1	0	1	1	0	1	19	19
C9J7Y4;Q8WWK9	C9J7Y4;Q8WWK9	1;1	1;1	1;1	Cytoskeleton-associated protein 2	CKAP2	;	2	1	1	1	1	1	1	1	1	0	1	1	1	1	1	1	1	1	1	1	1	0	1	1	1	1	1	1	1	1	1	1	1	0	1	1	1	1	1	1	13.4	13.4
C9J813;E9PGZ1;E7EX44;Q05682;C9JEK3	C9J813;E9PGZ1;E7EX44;Q05682;C9JEK3	2;2;2;2;1	2;2;2;2;1	2;2;2;2;1	Caldesmon	CALD1	;;;;	5	2	2	2	1	1	1	1	0	0	2	2	1	1	0	1	1	1	1	1	0	0	2	2	1	1	0	1	1	1	1	1	0	0	2	2	1	1	0	1	6.8	6.8
C9JXB8;C9JNW5;P83731	C9JXB8;C9JNW5;P83731	1;1;1	1;1;1	1;1;1	60S ribosomal protein L24	RPL24	;;	3	1	1	1	1	1	1	1	1	1	1	1	1	1	0	1	1	1	1	1	1	1	1	1	1	1	0	1	1	1	1	1	1	1	1	1	1	1	0	1	10.7	10.7
C9JUJ0;Q9UFW8	C9JUJ0;Q9UFW8	2;2	2;2	2;2	CGG triplet repeat-binding protein 1	CGGBP1	;	2	2	2	2	2	0	1	2	0	0	2	2	1	0	0	1	2	0	1	2	0	0	2	2	1	0	0	1	2	0	1	2	0	0	2	2	1	0	0	1	22.6	22.6
S4R331;C9JUN5;J3KR35;Q8WUD4	S4R331;C9JUN5;J3KR35;Q8WUD4	1;1;1;1	1;1;1;1	1;1;1;1	Coiled-coil domain-containing protein 12	CCDC12	;;;	4	1	1	1	0	0	0	0	0	0	0	0	0	0	0	0	0	0	0	0	0	0	0	0	0	0	0	0	0	0	0	0	0	0	0	0	0	0	0	0	12.3	12.3
D6R973;D6RFH2;D6RDN0;D6R9V8	D6R973;D6RFH2;D6RDN0;D6R9V8	1;1;1;1	1;1;1;1	1;1;1;1		CDV3	;;;	4	1	1	1	1	1	0	1	0	0	0	0	0	0	0	0	1	1	0	1	0	0	0	0	0	0	0	0	1	1	0	1	0	0	0	0	0	0	0	0	28.3	28.3
D6R9A6;P26583;Q5T7C4;B2RPK0;P09429	D6R9A6;P26583	3;3;1;1;1	3;3;1;1;1	3;3;1;1;1	High mobility group protein B2	HMGB2	;	5	3	3	3	3	3	1	3	3	2	2	3	3	2	1	3	3	3	1	3	3	2	2	3	3	2	1	3	3	3	1	3	3	2	2	3	3	2	1	3	28.4	28.4
D6R9P3;D6RD18;D6RBZ0;Q99729	D6R9P3;D6RD18;D6RBZ0;Q99729	13;13;13;10	13;13;13;10	13;13;13;10	Heterogeneous nuclear ribonucleoprotein A/B	HNRNPAB	;;;	4	13	13	13	8	10	11	8	9	10	10	9	9	13	3	10	8	10	11	8	9	10	10	9	9	13	3	10	8	10	11	8	9	10	10	9	9	13	3	10	32.5	32.5
D6REL4;E7EQZ7;Q13123	D6REL4;E7EQZ7;Q13123	1;1;1	1;1;1	1;1;1	Protein Red	IK	;;	3	1	1	1	1	0	1	0	0	0	1	1	0	1	0	0	1	0	1	0	0	0	1	1	0	1	0	0	1	0	1	0	0	0	1	1	0	1	0	0	7.1	7.1
E5RI99;P62888;A0A0B4J213;E5RJH3;A0A0C4DH44	E5RI99;P62888;A0A0B4J213	3;3;2;1;1	3;3;2;1;1	3;3;2;1;1	60S ribosomal protein L30	RPL30	;;	5	3	3	3	1	1	2	1	1	1	1	2	1	1	1	2	1	1	2	1	1	1	1	2	1	1	1	2	1	1	2	1	1	1	1	2	1	1	1	2	41.2	41.2
E7EPB3;P50914	E7EPB3;P50914	1;1	1;1	1;1	60S ribosomal protein L14	RPL14	;	2	1	1	1	0	1	1	0	0	1	0	1	1	0	0	1	0	1	1	0	0	1	0	1	1	0	0	1	0	1	1	0	0	1	0	1	1	0	0	1	9.7	9.7
E7EQB2;E7ER44;P02788;C9JCF5	E7EQB2;E7ER44;P02788	28;28;28;6	28;28;28;6	26;26;26;6	Lactotransferrin;Lactoferricin-H;Kaliocin-1;Lactoferroxin-A;Lactoferroxin-B;Lactoferroxin-C	LTF	;;	4	28	28	26	14	9	6	4	9	2	6	28	13	12	1	10	14	9	6	4	9	2	6	28	13	12	1	10	12	8	5	4	9	2	5	26	11	10	1	8	48.4	48.4
E7EQT3	E7EQT3	1	1	1	Anion exchange protein	SLC4A5		1	1	1	1	1	0	1	1	1	0	1	1	0	0	0	0	1	0	1	1	1	0	1	1	0	0	0	0	1	0	1	1	1	0	1	1	0	0	0	0	0.8	0.8
E7EVA0;P27816;H0Y2V1;H7C4C5;F8W9U4;B5MEG9	E7EVA0;P27816;H0Y2V1;H7C4C5;F8W9U4;B5MEG9	4;4;3;3;3;2	4;4;3;3;3;2	4;4;3;3;3;2	Microtubule-associated protein;Microtubule-associated protein 4	MAP4	;;;;;	6	4	4	4	4	2	1	3	1	1	3	3	4	4	1	4	4	2	1	3	1	1	3	3	4	4	1	4	4	2	1	3	1	1	3	3	4	4	1	4	2.6	2.6
E7EWV3	E7EWV3	1	1	1		SPAG16		1	1	1	1	0	0	0	0	0	0	0	0	0	1	0	0	0	0	0	0	0	0	0	0	0	1	0	0	0	0	0	0	0	0	0	0	0	1	0	0	2.4	2.4
E7EX17;P23588;F8VX11;F8W0K0;F8VRU1;F8VYE9;F8VSC7;F8VP89	E7EX17;P23588;F8VX11	5;5;3;1;1;1;1;1	5;5;3;1;1;1;1;1	5;5;3;1;1;1;1;1	Eukaryotic translation initiation factor 4B	EIF4B	;;	8	5	5	5	2	2	3	1	1	1	3	1	1	3	1	2	2	2	3	1	1	1	3	1	1	3	1	2	2	2	3	1	1	1	3	1	1	3	1	2	8.9	8.9
F8W1N5;F8VZJ2;F8VNW4;F8W0W4;H0YHX9;Q13765;E9PAV3	F8W1N5;F8VZJ2;F8VNW4;F8W0W4;H0YHX9;Q13765;E9PAV3	1;1;1;1;1;1;1	1;1;1;1;1;1;1	1;1;1;1;1;1;1	Nascent polypeptide-associated complex subunit alpha;Nascent polypeptide-associated complex subunit alpha, muscle-specific form	NACA	;;;;;;	7	1	1	1	1	1	1	1	1	1	1	1	1	1	0	1	1	1	1	1	1	1	1	1	1	1	0	1	1	1	1	1	1	1	1	1	1	1	0	1	19.7	19.7
E9PCY7;G8JLB6;P31943;H0YBG7;H0YBD7;H0YB39;P55795;E5RGH4;E7EQJ0;D6RAM1;H0YAQ2;E5RGV0;D6R9T0;D6RFM3;D6RIT2;D6RIU0;D6RDU3;D6RJ04;D6RIH9;D6RBM0	E9PCY7;G8JLB6;P31943;H0YBG7;H0YBD7;H0YB39;P55795	4;4;4;3;3;3;3;1;1;1;1;1;1;1;1;1;1;1;1;1	2;2;2;1;1;1;2;1;1;1;1;1;1;1;1;1;1;1;1;1	2;2;2;1;1;1;2;1;1;1;1;1;1;1;1;1;1;1;1;1	Heterogeneous nuclear ribonucleoprotein H;Heterogeneous nuclear ribonucleoprotein H, N-terminally processed;Heterogeneous nuclear ribonucleoprotein H2	HNRNPH1;HNRNPH2	;;;;;;	20	4	2	2	2	4	3	1	3	3	2	3	3	2	0	3	1	2	1	1	1	1	1	1	1	0	0	1	1	2	1	1	1	1	1	1	1	0	0	1	13.1	6.8
E9PEB5;Q96AE4;C9JSZ1	E9PEB5;Q96AE4	6;6;1	6;6;1	6;6;1	Far upstream element-binding protein 1	FUBP1	;	3	6	6	6	3	4	5	3	4	1	2	2	1	3	1	0	3	4	5	3	4	1	2	2	1	3	1	0	3	4	5	3	4	1	2	2	1	3	1	0	11.8	11.8
E9PJD9;E9PLL6;E9PLX7;P46776	E9PJD9;E9PLL6;E9PLX7;P46776	1;1;1;1	1;1;1;1	1;1;1;1	60S ribosomal protein L27a	RPL27A	;;;	4	1	1	1	1	1	1	1	1	1	1	0	1	1	1	1	1	1	1	1	1	1	1	0	1	1	1	1	1	1	1	1	1	1	1	0	1	1	1	1	12.1	12.1
E9PKZ0;P62917;G3V1A1;E9PP36;E9PKU4	E9PKZ0;P62917;G3V1A1;E9PP36;E9PKU4	4;4;3;2;2	4;4;3;2;2	4;4;3;2;2	60S ribosomal protein L8	RPL8	;;;;	5	4	4	4	4	4	4	3	3	4	3	4	4	3	2	3	4	4	4	3	3	4	3	4	4	3	2	3	4	4	4	3	3	4	3	4	4	3	2	3	17.1	17.1
E9PR30;P62861	E9PR30;P62861	1;1	1;1	1;1	40S ribosomal protein S30	FAU	;	2	1	1	1	1	1	1	1	0	1	1	1	1	1	1	1	1	1	1	1	0	1	1	1	1	1	1	1	1	1	1	1	0	1	1	1	1	1	1	1	10.2	10.2
F2Z388;P42766	F2Z388;P42766	1;1	1;1	1;1	60S ribosomal protein L35	RPL35	;	2	1	1	1	1	1	1	1	1	1	1	1	1	1	1	1	1	1	1	1	1	1	1	1	1	1	1	1	1	1	1	1	1	1	1	1	1	1	1	1	10.4	10.4
F5H2U8;F5H2A4;F5H6H0;P52926	F5H2U8;F5H2A4;F5H6H0;P52926	2;2;2;2	2;2;2;2	2;2;2;2	High mobility group protein HMGI-C	HMGA2	;;;	4	2	2	2	2	2	2	2	2	2	1	2	2	1	2	2	2	2	2	2	2	2	1	2	2	1	2	2	2	2	2	2	2	2	1	2	2	1	2	2	36.4	36.4
Q6R954;F8WEE2;Q8WUT1;F8WCX5;F6VRR5;Q9BY77	Q6R954;F8WEE2;Q8WUT1;F8WCX5;F6VRR5;Q9BY77	1;1;1;1;1;1	1;1;1;1;1;1	1;1;1;1;1;1	Polymerase delta-interacting protein 3	PDIP46;POLDIP3	;;;;;	6	1	1	1	1	1	1	0	1	0	1	1	1	1	1	1	1	1	1	0	1	0	1	1	1	1	1	1	1	1	1	0	1	0	1	1	1	1	1	1	7	7
F8VUA6;G3V203;H0YHA7;J3QQ67;Q07020;F8VYV2;A0A075B7A0	F8VUA6;G3V203;H0YHA7;J3QQ67;Q07020;F8VYV2;A0A075B7A0	2;2;2;2;2;1;1	2;2;2;2;2;1;1	2;2;2;2;2;1;1	60S ribosomal protein L18	RPL18	;;;;;;	7	2	2	2	2	1	1	2	1	1	1	2	2	1	0	1	2	1	1	2	1	1	1	2	2	1	0	1	2	1	1	2	1	1	1	2	2	1	0	1	20	20
F8W0V1;P42357	F8W0V1;P42357	1;1	1;1	1;1	Histidine ammonia-lyase	HAL	;	2	1	1	1	0	1	1	0	1	1	1	1	1	0	0	0	0	1	1	0	1	1	1	1	1	0	0	0	0	1	1	0	1	1	1	1	1	0	0	0	6.4	6.4
F8W6I7;P09651;F8VTQ5;H0YH80;F8VZ49;Q32P51;F8W646;F8VYN5	F8W6I7;P09651;F8VTQ5;H0YH80;F8VZ49;Q32P51	10;10;7;6;5;5;4;1	10;10;7;6;5;5;4;1	10;10;7;6;5;5;4;1	Heterogeneous nuclear ribonucleoprotein A1;Heterogeneous nuclear ribonucleoprotein A1, N-terminally processed;Heterogeneous nuclear ribonucleoprotein A1-like 2	HNRNPA1;HNRNPA1L2	;;;;;	8	10	10	10	7	8	9	3	5	3	6	8	7	8	2	9	7	8	9	3	5	3	6	8	7	8	2	9	7	8	9	3	5	3	6	8	7	8	2	9	32.2	32.2
F8WJN3;Q16630;F8W084	F8WJN3;Q16630	3;3;1	3;3;1	3;3;1	Cleavage and polyadenylation specificity factor subunit 6	CPSF6	;	3	3	3	3	1	2	1	0	0	0	0	0	0	0	0	2	1	2	1	0	0	0	0	0	0	0	0	2	1	2	1	0	0	0	0	0	0	0	0	2	8.8	8.8
G3V4X8;G3V3A4;Q13573	G3V4X8;G3V3A4;Q13573	4;4;4	4;4;4	4;4;4	SNW domain-containing protein 1	SNW1	;;	3	4	4	4	3	3	3	3	3	3	4	3	4	4	1	3	3	3	3	3	3	3	4	3	4	4	1	3	3	3	3	3	3	3	4	3	4	4	1	3	13.1	13.1
G5E972;P42167;P42166;H0YJH7	G5E972;P42167;P42166;H0YJH7	2;2;2;1	2;2;2;1	2;2;2;1	Lamina-associated polypeptide 2, isoforms beta/gamma;Thymopoietin;Thymopentin;Lamina-associated polypeptide 2, isoform alpha;Thymopoietin;Thymopentin	TMPO	;;;	4	2	2	2	2	2	2	1	1	0	2	2	2	1	0	2	2	2	2	1	1	0	2	2	2	1	0	2	2	2	2	1	1	0	2	2	2	1	0	2	6	6
H0Y589;H0Y3N9;Q9UPP1	H0Y589;H0Y3N9;Q9UPP1	1;1;1	1;1;1	1;1;1	Histone lysine demethylase PHF8	PHF8	;;	3	1	1	1	0	0	0	0	0	0	1	1	0	1	0	0	0	0	0	0	0	0	1	1	0	1	0	0	0	0	0	0	0	0	1	1	0	1	0	0	1.1	1.1
H0YLA2;P37108	H0YLA2;P37108	5;5	5;5	5;5	Signal recognition particle 14 kDa protein	SRP14	;	2	5	5	5	3	5	2	3	2	4	5	4	4	3	3	3	3	5	2	3	2	4	5	4	4	3	3	3	3	5	2	3	2	4	5	4	4	3	3	3	33	33
H0YMD0;H0YMU9;H0YN42;P07355;H0YMM1;H0YNP5;H0YKS4;H0YM50;H0YNA0;H0YKZ7;H0YLV6;H0YMT9;H0YKX9;H0YN28;H0YL33;H0YMW4;A6NMY6;H0YLE2;H0YN52;H0YMD9;H0YKV8;H0YKL9	H0YMD0;H0YMU9;H0YN42;P07355;H0YMM1;H0YNP5;H0YKS4;H0YM50;H0YNA0;H0YKZ7;H0YLV6;H0YMT9;H0YKX9;H0YN28;H0YL33;H0YMW4;A6NMY6	4;4;4;4;3;3;3;3;2;2;2;2;2;2;2;2;2;1;1;1;1;1	4;4;4;4;3;3;3;3;2;2;2;2;2;2;2;2;2;1;1;1;1;1	4;4;4;4;3;3;3;3;2;2;2;2;2;2;2;2;2;1;1;1;1;1	Annexin;Annexin A2;Putative annexin A2-like protein	ANXA2;ANXA2P2	;;;;;;;;;;;;;;;;	22	4	4	4	3	3	2	2	2	2	3	4	3	3	2	3	3	3	2	2	2	2	3	4	3	3	2	3	3	3	2	2	2	2	3	4	3	3	2	3	23.3	23.3
H3BU31;H3BM89;P36578	H3BU31;H3BM89;P36578	1;1;1	1;1;1	1;1;1	60S ribosomal protein L4	RPL4	;;	3	1	1	1	1	1	1	1	1	1	1	1	1	1	1	1	1	1	1	1	1	1	1	1	1	1	1	1	1	1	1	1	1	1	1	1	1	1	1	1	6.4	6.4
H3BPE7;P35637;A0A075B7D9;Q92804	H3BPE7;P35637	3;3;1;1	3;3;1;1	3;3;1;1	RNA-binding protein FUS	FUS	;	4	3	3	3	2	2	2	2	2	2	2	2	2	2	1	2	2	2	2	2	2	2	2	2	2	2	1	2	2	2	2	2	2	2	2	2	2	2	1	2	7.4	7.4
H3BTE0;P98161	H3BTE0;P98161	1;1	1;1	1;1	Polycystin-1	PKD1	;	2	1	1	1	0	0	1	0	0	0	1	1	0	0	1	1	0	0	1	0	0	0	1	1	0	0	1	1	0	0	1	0	0	0	1	1	0	0	1	1	0.9	0.9
H7BXH8	H7BXH8	1	1	1		HNRNPLL		1	1	1	1	1	1	1	1	1	1	1	1	1	1	1	1	1	1	1	1	1	1	1	1	1	1	1	1	1	1	1	1	1	1	1	1	1	1	1	1	3.2	3.2
H7BY16;P19338	H7BY16;P19338	4;4	4;4	4;4	Nucleolin	NCL	;	2	4	4	4	1	3	3	2	1	2	3	3	4	2	0	4	1	3	3	2	1	2	3	3	4	2	0	4	1	3	3	2	1	2	3	3	4	2	0	4	17.6	17.6
H7BZU2;H7C2R5	H7BZU2;H7C2R5	1;1	1;1	1;1		NCOR2	;	2	1	1	1	0	0	0	1	0	0	0	0	0	0	0	1	0	0	0	1	0	0	0	0	0	0	0	1	0	0	0	1	0	0	0	0	0	0	0	1	8.5	8.5
H7C1I7;Q5VZL5	H7C1I7;Q5VZL5	1;1	1;1	1;1	Zinc finger MYM-type protein 4	ZMYM4	;	2	1	1	1	1	1	1	1	1	0	1	1	1	1	1	1	1	1	1	1	1	0	1	1	1	1	1	1	1	1	1	1	1	0	1	1	1	1	1	1	0.7	0.7
H7C5R6;Q4LE39	H7C5R6;Q4LE39	1;1	1;1	1;1	AT-rich interactive domain-containing protein 4B	ARID4B	;	2	1	1	1	0	1	0	0	0	0	0	0	0	0	0	0	0	1	0	0	0	0	0	0	0	0	0	0	0	1	0	0	0	0	0	0	0	0	0	0	2.6	2.6
S4R360;J3KPP0;S4R2Z7;Q9Y6G3	S4R360;J3KPP0;S4R2Z7;Q9Y6G3	5;5;5;5	5;5;5;5	5;5;5;5	39S ribosomal protein L42, mitochondrial	MRPL42	;;;	4	5	5	5	4	5	5	2	3	2	2	4	3	4	0	5	4	5	5	2	3	2	2	4	3	4	0	5	4	5	5	2	3	2	2	4	3	4	0	5	43.8	43.8
J3KS15;Q14197	J3KS15;Q14197	3;3	3;3	3;3	Peptidyl-tRNA hydrolase ICT1, mitochondrial	ICT1	;	2	3	3	3	2	2	2	2	2	2	2	2	2	2	0	2	2	2	2	2	2	2	2	2	2	2	0	2	2	2	2	2	2	2	2	2	2	2	0	2	18.8	18.8
J3KS31;J3QRS9;X6R4W8;O43670	J3KS31;J3QRS9;X6R4W8;O43670	2;2;2;2	2;2;2;2	2;2;2;2	BUB3-interacting and GLEBS motif-containing protein ZNF207	ZNF207	;;;	4	2	2	2	2	2	2	1	2	1	2	2	2	2	1	2	2	2	2	1	2	1	2	2	2	2	1	2	2	2	2	1	2	1	2	2	2	2	1	2	7.3	7.3
J3QQL7	J3QQL7	1	1	1		SMARCD2		1	1	1	1	0	0	0	1	1	1	0	1	1	1	1	0	0	0	0	1	1	1	0	1	1	1	1	0	0	0	0	1	1	1	0	1	1	1	1	0	8.3	8.3
J3QRS3;P19105;O14950	J3QRS3;P19105;O14950	1;1;1	1;1;1	1;1;1	Myosin regulatory light chain 12A;Myosin regulatory light chain 12B	MYL12A;MYL12B	;;	3	1	1	1	0	0	0	0	0	0	0	1	1	0	1	1	0	0	0	0	0	0	0	1	1	0	1	1	0	0	0	0	0	0	0	1	1	0	1	1	6.2	6.2
K7EIE8;O95983;A0A087WT34;A0A087X1H1;A0A0A0MTS6	K7EIE8;O95983;A0A087WT34;A0A087X1H1;A0A0A0MTS6	2;2;1;1;1	2;2;1;1;1	2;2;1;1;1	Methyl-CpG-binding domain protein 3	MBD3	;;;;	5	2	2	2	0	1	1	1	0	0	0	1	1	1	0	2	0	1	1	1	0	0	0	1	1	1	0	2	0	1	1	1	0	0	0	1	1	1	0	2	10.6	10.6
K7EP65;K7EKS7;K7ELC4;K7EMH1;K7ERI7;P35268;K7EJT5	K7EP65;K7EKS7;K7ELC4;K7EMH1;K7ERI7;P35268;K7EJT5	3;3;3;3;3;3;2	3;3;3;3;3;3;2	3;3;3;3;3;3;2	60S ribosomal protein L22	RPL22	;;;;;;	7	3	3	3	2	2	3	2	2	3	2	3	2	2	2	3	2	2	3	2	2	3	2	3	2	2	2	3	2	2	3	2	2	3	2	3	2	2	2	3	52.1	52.1
K7EP16;K7ER90;K7EL20;O75821	K7EP16;K7ER90;K7EL20;O75821	1;1;1;1	1;1;1;1	1;1;1;1	Eukaryotic translation initiation factor 3 subunit G	EIF3G	;;;	4	1	1	1	0	0	0	0	1	0	0	1	0	0	0	0	0	0	0	0	1	0	0	1	0	0	0	0	0	0	0	0	1	0	0	1	0	0	0	0	11.9	11.9
K7EQQ9;K7ELC7;P61353	K7EQQ9;K7ELC7;P61353	1;1;1	1;1;1	1;1;1	60S ribosomal protein L27	RPL27	;;	3	1	1	1	1	1	1	1	0	1	1	1	1	1	0	1	1	1	1	1	0	1	1	1	1	1	0	1	1	1	1	1	0	1	1	1	1	1	0	1	11.2	11.2
K7EQ03;K7EP90;Q9BTD8;K7EML2;K7ER08	K7EQ03;K7EP90;Q9BTD8;K7EML2;K7ER08	2;2;2;1;1	2;2;2;1;1	2;2;2;1;1	RNA-binding protein 42	RBM42	;;;;	5	2	2	2	2	2	2	2	2	1	2	2	2	2	0	1	2	2	2	2	2	1	2	2	2	2	0	1	2	2	2	2	2	1	2	2	2	2	0	1	10.3	10.3
M0QZK8;O75223	M0QZK8;O75223	1;1	1;1	1;1	Gamma-glutamylcyclotransferase	GGCT	;	2	1	1	1	1	0	0	1	0	0	1	0	1	1	0	0	1	0	0	1	0	0	1	0	1	1	0	0	1	0	0	1	0	0	1	0	1	1	0	0	9.7	9.7
M0R226;Q9BQ48	M0R226;Q9BQ48	4;4	4;4	4;4	Ribosomal protein L34;39S ribosomal protein L34, mitochondrial	MRPL34	;	2	4	4	4	2	4	4	2	4	4	3	4	4	2	2	3	2	4	4	2	4	4	3	4	4	2	2	3	2	4	4	2	4	4	3	4	4	2	2	3	13	13
O00411	O00411	1	1	1	DNA-directed RNA polymerase, mitochondrial	POLRMT		1	1	1	1	1	0	1	0	0	0	1	0	0	1	0	1	1	0	1	0	0	0	1	0	0	1	0	1	1	0	1	0	0	0	1	0	0	1	0	1	0.9	0.9
O00479	O00479	1	1	1	High mobility group nucleosome-binding domain-containing protein 4	HMGN4		1	1	1	1	0	0	1	0	0	0	0	0	1	0	1	0	0	0	1	0	0	0	0	0	1	0	1	0	0	0	1	0	0	0	0	0	1	0	1	0	18.9	18.9
O00488;A9J4F5	O00488;A9J4F5	3;2	3;2	3;2	Zinc finger protein 593	ZNF593	;	2	3	3	3	3	2	2	3	1	2	3	1	3	3	0	2	3	2	2	3	1	2	3	1	3	3	0	2	3	2	2	3	1	2	3	1	3	3	0	2	32.1	32.1
O15446	O15446	1	1	1	DNA-directed RNA polymerase I subunit RPA34	CD3EAP		1	1	1	1	1	1	1	1	0	0	1	1	1	1	0	0	1	1	1	1	0	0	1	1	1	1	0	0	1	1	1	1	0	0	1	1	1	1	0	0	2.4	2.4
O43290;E9PQI8	O43290	8;2	8;2	8;2	U4/U6.U5 tri-snRNP-associated protein 1	SART1		2	8	8	8	6	6	7	6	5	4	4	5	5	7	4	7	6	6	7	6	5	4	4	5	5	7	4	7	6	6	7	6	5	4	4	5	5	7	4	7	15.2	15.2
O60293	O60293	1	1	1	Zinc finger C3H1 domain-containing protein	ZFC3H1		1	1	1	1	0	1	1	1	1	1	1	0	0	1	1	1	0	1	1	1	1	1	1	0	0	1	1	1	0	1	1	1	1	1	1	0	0	1	1	1	0.5	0.5
O60828;H7C053;C9JQA1	O60828;H7C053	5;3;2	5;3;2	5;3;2	Polyglutamine-binding protein 1	PQBP1	;	3	5	5	5	1	2	1	0	3	2	3	2	2	3	1	5	1	2	1	0	3	2	3	2	2	3	1	5	1	2	1	0	3	2	3	2	2	3	1	5	22.6	22.6
O60869	O60869	2	2	2	Endothelial differentiation-related factor 1	EDF1		1	2	2	2	2	1	2	1	1	1	1	1	1	1	1	2	2	1	2	1	1	1	1	1	1	1	1	2	2	1	2	1	1	1	1	1	1	1	1	2	16.9	16.9
O75475	O75475	5	5	5	PC4 and SFRS1-interacting protein	PSIP1		1	5	5	5	4	4	4	4	3	2	3	3	4	3	1	4	4	4	4	4	3	2	3	3	4	3	1	4	4	4	4	4	3	2	3	3	4	3	1	4	10.2	10.2
O75531	O75531	1	1	1	Barrier-to-autointegration factor;Barrier-to-autointegration factor, N-terminally processed	BANF1		1	1	1	1	0	0	0	0	1	0	0	0	0	0	0	0	0	0	0	0	1	0	0	0	0	0	0	0	0	0	0	0	1	0	0	0	0	0	0	0	13.5	13.5
O75556	O75556	1	1	1	Mammaglobin-B	SCGB2A1		1	1	1	1	1	0	1	0	1	0	1	1	1	0	0	1	1	0	1	0	1	0	1	1	1	0	0	1	1	0	1	0	1	0	1	1	1	0	0	1	12.6	12.6
O75607	O75607	1	1	1	Nucleoplasmin-3	NPM3		1	1	1	1	0	1	1	0	0	0	0	0	0	0	0	0	0	1	1	0	0	0	0	0	0	0	0	0	0	1	1	0	0	0	0	0	0	0	0	0	9	9
O75937;S4R3J5	O75937;S4R3J5	2;1	2;1	2;1	DnaJ homolog subfamily C member 8	DNAJC8	;	2	2	2	2	2	2	2	1	2	2	2	2	2	0	1	2	2	2	2	1	2	2	2	2	2	0	1	2	2	2	2	1	2	2	2	2	2	0	1	2	10.7	10.7
O75940	O75940	3	3	3	Survival of motor neuron-related-splicing factor 30	SMNDC1		1	3	3	3	1	2	1	2	2	1	2	3	2	2	1	1	1	2	1	2	2	1	2	3	2	2	1	1	1	2	1	2	2	1	2	3	2	2	1	1	14.3	14.3
O95968	O95968	1	1	1	Secretoglobin family 1D member 1	SCGB1D1		1	1	1	1	0	1	0	0	0	0	0	1	0	0	0	1	0	1	0	0	0	0	0	1	0	0	0	1	0	1	0	0	0	0	0	1	0	0	0	1	12.2	12.2
P01037;P01036;P09228	P01037;P01036;P09228	2;2;1	2;2;1	2;2;1	Cystatin-SN;Cystatin-S;Cystatin-SA	CST1;CST4;CST2	;;	3	2	2	2	2	1	1	1	2	2	2	2	2	1	0	1	2	1	1	1	2	2	2	2	2	1	0	1	2	1	1	1	2	2	2	2	2	1	0	1	20.6	20.6
P01833	P01833	4	4	4	Polymeric immunoglobulin receptor;Secretory component	PIGR		1	4	4	4	0	1	0	0	3	0	1	4	0	0	0	1	0	1	0	0	3	0	1	4	0	0	0	1	0	1	0	0	3	0	1	4	0	0	0	1	6.9	6.9
P01834	P01834	3	3	3	Ig kappa chain C region	IGKC		1	3	3	3	1	2	2	2	2	2	2	3	1	1	1	1	1	2	2	2	2	2	2	3	1	1	1	1	1	2	2	2	2	2	2	3	1	1	1	1	48.6	48.6
P01859;P01861;A0A0A0MS07;A0A0A0MS08;P01857;P01860	P01859;P01861;A0A0A0MS07;A0A0A0MS08;P01857;P01860	2;2;1;1;1;1	2;2;1;1;1;1	2;2;1;1;1;1	Ig gamma-2 chain C region;Ig gamma-4 chain C region;Ig gamma-1 chain C region;Ig gamma-3 chain C region	IGHG2;IGHG4;IGHG1;IGHG3	;;;;;	6	2	2	2	1	0	1	0	1	0	2	2	2	0	0	1	1	0	1	0	1	0	2	2	2	0	0	1	1	0	1	0	1	0	2	2	2	0	0	1	7.4	7.4
P01876	P01876	5	5	2	Ig alpha-1 chain C region	IGHA1		1	5	5	2	4	4	4	2	4	2	4	5	5	4	1	3	4	4	4	2	4	2	4	5	5	4	1	3	1	2	2	1	1	0	1	2	2	2	1	1	16.1	16.1
P03973	P03973	1	1	1	Antileukoproteinase	SLPI		1	1	1	1	1	1	1	1	0	0	0	0	0	0	0	1	1	1	1	1	0	0	0	0	0	0	0	1	1	1	1	1	0	0	0	0	0	0	0	1	9.1	9.1
P04406;E7EUT5	P04406;E7EUT5	4;3	4;3	4;3	Glyceraldehyde-3-phosphate dehydrogenase	GAPDH	;	2	4	4	4	3	4	4	4	4	4	3	4	4	4	1	4	3	4	4	4	4	4	3	4	4	4	1	4	3	4	4	4	4	4	3	4	4	4	1	4	15.2	15.2
P05089	P05089	2	2	2	Arginase-1	ARG1		1	2	2	2	1	2	1	1	2	2	1	1	0	1	1	1	1	2	1	1	2	2	1	1	0	1	1	1	1	2	1	1	2	2	1	1	0	1	1	1	7.1	7.1
P05109	P05109	2	2	2	Protein S100-A8;Protein S100-A8, N-terminally processed	S100A8		1	2	2	2	2	2	2	1	2	2	2	2	2	2	1	2	2	2	2	1	2	2	2	2	2	2	1	2	2	2	2	1	2	2	2	2	2	2	1	2	23.7	23.7
P05114;A6NL93;A6NEL0;F2Z2W6;F2Z2Y5;H7BXJ5	P05114;A6NL93;A6NEL0	6;4;4;2;2;2	6;4;4;2;2;2	6;4;4;2;2;2	Non-histone chromosomal protein HMG-14	HMGN1	;;	6	6	6	6	5	2	2	4	2	1	6	6	6	4	5	6	5	2	2	4	2	1	6	6	6	4	5	6	5	2	2	4	2	1	6	6	6	4	5	6	51	51
P05204;A0A087WZE9;Q15651	P05204;A0A087WZE9;Q15651	2;1;1	2;1;1	2;1;1	Non-histone chromosomal protein HMG-17;High mobility group nucleosome-binding domain-containing protein 3	HMGN2;HMGN3	;;	3	2	2	2	2	1	2	0	0	0	2	2	2	1	0	2	2	1	2	0	0	0	2	2	2	1	0	2	2	1	2	0	0	0	2	2	2	1	0	2	16.7	16.7
P05387;H0YDD8	P05387	6;2	6;2	6;2	60S acidic ribosomal protein P2	RPLP2		2	6	6	6	4	5	6	5	6	6	3	5	2	2	1	6	4	5	6	5	6	6	3	5	2	2	1	6	4	5	6	5	6	6	3	5	2	2	1	6	76.5	76.5
P05455;E9PGX9;E9PFL9;E7ERC4	P05455;E9PGX9;E9PFL9;E7ERC4	2;1;1;1	2;1;1;1	2;1;1;1	Lupus La protein	SSB	;;;	4	2	2	2	1	0	2	0	0	1	1	0	0	0	1	2	1	0	2	0	0	1	1	0	0	0	1	2	1	0	2	0	0	1	1	0	0	0	1	2	5.9	5.9
P06748;E5RGW4;E5RI98	P06748	5;2;1	5;2;1	5;2;1	Nucleophosmin	NPM1		3	5	5	5	3	2	2	3	2	3	1	1	2	3	2	2	3	2	2	3	2	3	1	1	2	3	2	2	3	2	2	3	2	3	1	1	2	3	2	2	20.4	20.4
Q8N257;Q16778;P33778;P23527;P06899;Q6DRA6;Q6DN03	Q8N257;Q16778;P33778;P23527;P06899	4;4;4;4;4;1;1	1;1;1;1;1;1;1	1;1;1;1;1;1;1	Histone H2B type 3-B;Histone H2B type 2-E;Histone H2B type 1-B;Histone H2B type 1-O;Histone H2B type 1-J	HIST3H2BB;HIST2H2BE;HIST1H2BB;HIST1H2BO;HIST1H2BJ	;;;;	7	4	1	1	3	3	4	2	3	2	3	3	3	3	2	4	0	1	1	0	0	0	1	0	1	1	0	1	0	1	1	0	0	0	1	0	1	1	0	1	35.7	7.9
P08670;B0YJC4;B0YJC5;A0A1B0GTT5;A0A1B0GVG8;H7C5W5;P17661;P41219;B4DIR1;K7ELP4;F8W835;K7EJU1;K7EKH9;A0A1X7SCE1;K7EMP8;A0A1X7SBR3;A0A1W2PR46;E7EMV2;E7ESP9;Q8IWY7;P14136;Q16352;P07196;P07197	P08670;B0YJC4	40;37;19;11;5;4;4;4;1;1;1;1;1;1;1;1;1;1;1;1;1;1;1;1	40;37;19;11;5;4;4;4;1;1;1;1;1;1;1;1;1;1;1;1;1;1;1;1	37;34;17;10;5;3;2;3;0;0;1;0;0;0;0;0;0;0;0;0;0;0;0;0	Vimentin	VIM	;	24	40	40	37	16	23	33	25	21	22	31	38	24	30	23	39	16	23	33	25	21	22	31	38	24	30	23	39	14	20	30	23	19	20	29	35	21	27	20	36	70.2	70.2
P10412;P16402;P22492;Q02539	P10412;P16402	7;6;3;3	1;0;0;0	1;0;0;0	Histone H1.4;Histone H1.3	HIST1H1E;HIST1H1D	;	4	7	1	1	4	4	5	3	4	5	2	6	5	7	5	6	0	0	0	0	0	1	0	1	0	1	1	1	0	0	0	0	0	1	0	1	0	1	1	1	24.7	7.3
P10599	P10599	1	1	1	Thioredoxin	TXN		1	1	1	1	1	1	1	1	1	1	1	0	1	1	0	1	1	1	1	1	1	1	1	0	1	1	0	1	1	1	1	1	1	1	1	0	1	1	0	1	12.4	12.4
P11940;A0A087WTT1;E7EQV3;E7ERJ7;H0YAR2;Q9H361;E5RJB9;E5RGH3;E5RH24;H0YAP2;B1ANR1;H0YB86;H0YBN4;Q4VXU2;E5RHG7;H0YAS7;H0YAS6;H0YB75;H0YC10;H0YEQ8;E5RGC4;E5RFD8;H0YAW6;Q5JQF8;Q96DU9	P11940;A0A087WTT1;E7EQV3;E7ERJ7	16;15;15;14;7;7;6;5;5;5;4;4;4;4;3;3;3;3;2;2;1;1;1;1;1	16;15;15;14;7;7;6;5;5;5;4;4;4;4;3;3;3;3;2;2;1;1;1;1;1	11;10;10;10;6;6;2;1;2;5;0;3;1;3;1;3;3;3;2;0;1;1;1;1;1	Polyadenylate-binding protein 1;Polyadenylate-binding protein	PABPC1	;;;	25	16	16	11	7	11	13	5	8	10	5	9	5	4	4	11	7	11	13	5	8	10	5	9	5	4	4	11	5	9	10	3	6	7	4	6	4	3	4	9	27.5	27.5
P12273	P12273	2	2	2	Prolactin-inducible protein	PIP		1	2	2	2	1	1	1	1	2	2	2	2	1	2	1	1	1	1	1	1	2	2	2	2	1	2	1	1	1	1	1	1	2	2	2	2	1	2	1	1	15.8	15.8
P14923;C9JTX4;C9J826;C9JK18;C9JKY1;P35222	P14923;C9JTX4;C9J826;C9JK18;C9JKY1	3;2;2;2;2;1	3;2;2;2;2;1	2;2;2;2;2;0	Junction plakoglobin	JUP	;;;;	6	3	3	2	3	3	3	2	3	3	3	3	3	2	1	3	3	3	3	2	3	3	3	3	3	2	1	3	2	2	2	2	2	2	2	2	2	2	1	2	5	5
P15924	P15924	8	8	8	Desmoplakin	DSP		1	8	8	8	7	5	6	8	6	7	5	6	6	3	2	7	7	5	6	8	6	7	5	6	6	3	2	7	7	5	6	8	6	7	5	6	6	3	2	7	3.4	3.4
P16403	P16403	7	7	1	Histone H1.2	HIST1H1C		1	7	7	1	5	5	6	4	5	5	3	6	6	7	5	6	5	5	6	4	5	5	3	6	6	7	5	6	1	1	1	1	1	1	1	1	1	1	1	1	25.4	25.4
P16989;Q9Y2T7;A0A0D9SEI8	P16989	9;3;2	9;3;2	5;0;1	Y-box-binding protein 3	YBX3		3	9	9	5	5	4	6	4	3	4	5	7	5	6	2	5	5	4	6	4	3	4	5	7	5	6	2	5	3	4	4	3	2	3	2	4	4	4	1	3	45.7	45.7
P48741;P17066	P48741;P17066	2;2	2;2	1;1	Putative heat shock 70 kDa protein 7;Heat shock 70 kDa protein 6	HSPA7;HSPA6	;	2	2	2	1	2	1	1	1	1	1	1	2	1	1	0	1	2	1	1	1	1	1	1	2	1	1	0	1	1	0	0	0	0	0	0	1	0	0	0	0	6.5	6.5
P17096	P17096	4	4	4	High mobility group protein HMG-I/HMG-Y	HMGA1		1	4	4	4	4	4	3	3	4	2	4	2	3	4	2	3	4	4	3	3	4	2	4	2	3	4	2	3	4	4	3	3	4	2	4	2	3	4	2	3	23.4	23.4
Q96RM1;P35326;P35325;P22532;P22531;Q9BYE4	Q96RM1;P35326;P35325;P22532;P22531;Q9BYE4	1;1;1;1;1;1	1;1;1;1;1;1	1;1;1;1;1;1	Small proline-rich protein 2F;Small proline-rich protein 2A;Small proline-rich protein 2B;Small proline-rich protein 2D;Small proline-rich protein 2E;Small proline-rich protein 2G	SPRR2F;SPRR2A;SPRR2B;SPRR2D;SPRR2E;SPRR2G	;;;;;	6	1	1	1	0	0	1	1	1	0	1	1	0	0	0	1	0	0	1	1	1	0	1	1	0	0	0	1	0	0	1	1	1	0	1	1	0	0	0	1	12.5	12.5
P22626;A0A087WUI2	P22626;A0A087WUI2	4;3	4;3	4;3	Heterogeneous nuclear ribonucleoproteins A2/B1	HNRNPA2B1	;	2	4	4	4	2	2	4	2	3	1	3	2	2	3	1	3	2	2	4	2	3	1	3	2	2	3	1	3	2	2	4	2	3	1	3	2	2	3	1	3	14.4	14.4
P22735	P22735	2	2	2	Protein-glutamine gamma-glutamyltransferase K	TGM1		1	2	2	2	1	1	2	1	1	1	2	0	1	1	0	0	1	1	2	1	1	1	2	0	1	1	0	0	1	1	2	1	1	1	2	0	1	1	0	0	3.4	3.4
P23246	P23246	6	6	6	Splicing factor, proline- and glutamine-rich	SFPQ		1	6	6	6	2	2	5	3	3	3	4	4	3	2	1	3	2	2	5	3	3	3	4	4	3	2	1	3	2	2	5	3	3	3	4	4	3	2	1	3	10.6	10.6
P25311;C9JEV0	P25311;C9JEV0	2;1	2;1	2;1	Zinc-alpha-2-glycoprotein	AZGP1	;	2	2	2	2	1	1	1	1	1	1	1	2	1	1	1	1	1	1	1	1	1	1	1	2	1	1	1	1	1	1	1	1	1	1	1	2	1	1	1	1	7.4	7.4
P26373;J3QSB4;H3BUK8;H3BTH3;J3KS98	P26373;J3QSB4	5;3;1;1;1	5;3;1;1;1	5;3;1;1;1	60S ribosomal protein L13	RPL13	;	5	5	5	5	4	4	4	4	4	4	4	4	4	3	3	4	4	4	4	4	4	4	4	4	4	3	3	4	4	4	4	4	4	4	4	4	4	3	3	4	25.1	25.1
P30050	P30050	5	5	5	60S ribosomal protein L12	RPL12		1	5	5	5	4	5	5	4	4	5	2	5	3	3	5	5	4	5	5	4	4	5	2	5	3	3	5	5	4	5	5	4	4	5	2	5	3	3	5	5	43	43
P31025;Q5VSP4	P31025	5;2	5;2	5;2	Lipocalin-1	LCN1		2	5	5	5	2	3	3	2	3	2	3	5	3	3	1	2	2	3	3	2	3	2	3	5	3	3	1	2	2	3	3	2	3	2	3	5	3	3	1	2	28.4	28.4
P31944	P31944	2	2	2	Caspase-14;Caspase-14 subunit p17, mature form;Caspase-14 subunit p10, mature form;Caspase-14 subunit p20, intermediate form;Caspase-14 subunit p8, intermediate form	CASP14		1	2	2	2	1	2	2	2	2	2	2	2	2	2	1	2	1	2	2	2	2	2	2	2	2	2	1	2	1	2	2	2	2	2	2	2	2	2	1	2	9.9	9.9
P32119;A6NIW5	P32119;A6NIW5	3;2	3;2	2;2	Peroxiredoxin-2	PRDX2	;	2	3	3	2	2	2	3	2	2	3	3	2	2	3	0	2	2	2	3	2	2	3	3	2	2	3	0	2	1	1	2	1	1	2	2	1	1	2	0	1	19.2	19.2
P36543	P36543	1	1	1	V-type proton ATPase subunit E 1	ATP6V1E1		1	1	1	1	0	1	1	1	1	1	1	1	1	1	0	0	0	1	1	1	1	1	1	1	1	1	0	0	0	1	1	1	1	1	1	1	1	1	0	0	5.8	5.8
P38159;H3BT71;H0Y6E7;Q96E39;H3BUY5;H3BR27;A0A1B0GUK8;H3BNC1;O75526;Q8N7X1	P38159;H3BT71;H0Y6E7;Q96E39	10;8;7;7;4;3;3;2;2;1	10;8;7;7;4;3;3;2;2;1	10;8;7;7;4;3;3;2;2;1	RNA-binding motif protein, X chromosome;RNA-binding motif protein, X chromosome, N-terminally processed;RNA binding motif protein, X-linked-like-1	RBMX;RBMXL1	;;;	10	10	10	10	8	6	7	7	7	7	7	9	8	7	5	8	8	6	7	7	7	7	7	9	8	7	5	8	8	6	7	7	7	7	7	9	8	7	5	8	25.8	25.8
P39019;M0R2L9;A0A075B6E2;M0QXK4;M0QYF7;M0R140	P39019;M0R2L9;A0A075B6E2;M0QXK4;M0QYF7;M0R140	6;3;3;3;3;3	6;3;3;3;3;3	6;3;3;3;3;3	40S ribosomal protein S19	RPS19	;;;;;	6	6	6	6	5	6	6	6	4	5	5	6	5	6	3	5	5	6	6	6	4	5	5	6	5	6	3	5	5	6	6	6	4	5	5	6	5	6	3	5	36.6	36.6
P42702	P42702	1	1	1	Leukemia inhibitory factor receptor	LIFR		1	1	1	1	0	0	0	1	0	0	0	0	0	0	0	0	0	0	0	1	0	0	0	0	0	0	0	0	0	0	0	1	0	0	0	0	0	0	0	0	0.7	0.7
P46013	P46013	12	12	12	Antigen KI-67	MKI67		1	12	12	12	7	8	5	5	5	0	10	6	9	11	4	7	7	8	5	5	5	0	10	6	9	11	4	7	7	8	5	5	5	0	10	6	9	11	4	7	6.1	6.1
P49207	P49207	1	1	1	60S ribosomal protein L34	RPL34		1	1	1	1	0	1	1	0	0	1	0	0	0	0	1	1	0	1	1	0	0	1	0	0	0	0	1	1	0	1	1	0	0	1	0	0	0	0	1	1	6.8	6.8
P49458	P49458	1	1	1	Signal recognition particle 9 kDa protein	SRP9		1	1	1	1	0	0	1	0	1	0	1	1	1	1	0	1	0	0	1	0	1	0	1	1	1	1	0	1	0	0	1	0	1	0	1	1	1	1	0	1	12.8	12.8
P49790	P49790	2	2	2	Nuclear pore complex protein Nup153	NUP153		1	2	2	2	0	2	2	0	0	0	2	2	2	0	0	2	0	2	2	0	0	0	2	2	2	0	0	2	0	2	2	0	0	0	2	2	2	0	0	2	1.8	1.8
P51991;H7C1J8	P51991	5;1	5;1	5;1	Heterogeneous nuclear ribonucleoprotein A3	HNRNPA3		2	5	5	5	4	4	5	2	1	4	4	4	4	3	1	3	4	4	5	2	1	4	4	4	4	3	1	3	4	4	5	2	1	4	4	4	4	3	1	3	20.4	20.4
P52597;A0A1B0GW42	P52597	5;1	5;1	3;1	Heterogeneous nuclear ribonucleoprotein F;Heterogeneous nuclear ribonucleoprotein F, N-terminally processed	HNRNPF		2	5	5	3	1	2	5	1	4	5	2	3	2	3	1	5	1	2	5	1	4	5	2	3	2	3	1	5	0	0	3	1	2	3	1	1	0	1	1	3	17.6	17.6
P53999	P53999	2	2	2	Activated RNA polymerase II transcriptional coactivator p15	SUB1		1	2	2	2	2	2	2	1	2	1	2	2	1	1	1	2	2	2	2	1	2	1	2	2	1	1	1	2	2	2	2	1	2	1	2	2	1	1	1	2	18.9	18.9
P63261;P60709;I3L3I0;I3L1U9;I3L4N8;P63267;P68133;P68032;P62736;Q6S8J3;A5A3E0;G5E9R0;K7EM38;E7EVS6;I3L3R2;J3KT65;A6NL76;P0CG38;F8WCH0;C9JTX5;C9JUM1;C9JZR7;F8WB63;B8ZZJ2;C9JFL5;F6UVQ4;F6QUT6;Q9BYX7;P0CG39;Q562R1	P63261;P60709;I3L3I0;I3L1U9;I3L4N8;P63267;P68133;P68032;P62736;Q6S8J3;A5A3E0	7;7;4;4;4;4;4;4;4;4;4;3;3;3;3;3;3;3;2;2;2;2;2;2;2;2;2;2;2;1	7;7;4;4;4;4;4;4;4;4;4;3;3;3;3;3;3;3;2;2;2;2;2;2;2;2;2;2;2;1	7;7;4;4;4;4;4;4;4;4;4;3;3;3;3;3;3;3;2;2;2;2;2;2;2;2;2;2;2;1	Actin, cytoplasmic 2;Actin, cytoplasmic 2, N-terminally processed;Actin, cytoplasmic 1;Actin, cytoplasmic 1, N-terminally processed;Actin, gamma-enteric smooth muscle;Actin, alpha skeletal muscle;Actin, alpha cardiac muscle 1;Actin, aortic smooth muscle;POTE ankyrin domain family member E;POTE ankyrin domain family member F	ACTG1;ACTB;ACTG2;ACTA1;ACTC1;ACTA2;POTEE;POTEF	;;;;;;;;;;	30	7	7	7	5	5	4	5	4	5	3	5	5	3	4	4	5	5	4	5	4	5	3	5	5	3	4	4	5	5	4	5	4	5	3	5	5	3	4	4	23.7	23.7
P60866;E5RJX2;E5RIP1;G3XAN0	P60866;E5RJX2	5;3;2;2	5;3;2;2	5;3;2;2	40S ribosomal protein S20	RPS20	;	4	5	5	5	3	5	4	4	4	4	3	4	4	4	2	5	3	5	4	4	4	4	3	4	4	4	2	5	3	5	4	4	4	4	3	4	4	4	2	5	29.4	29.4
P61626;F8VV32;A0A0B4J259	P61626;F8VV32;A0A0B4J259	2;1;1	2;1;1	2;1;1	Lysozyme C;Lysozyme	LYZ	;;	3	2	2	2	2	2	2	1	2	1	2	2	1	1	1	2	2	2	2	1	2	1	2	2	1	1	1	2	2	2	2	1	2	1	2	2	1	1	1	2	27	27
P61978;Q5T6W2;S4R359	P61978;Q5T6W2	3;2;1	3;2;1	3;2;1	Heterogeneous nuclear ribonucleoprotein K	HNRNPK	;	3	3	3	3	1	1	3	1	0	0	2	0	0	3	1	2	1	1	3	1	0	0	2	0	0	3	1	2	1	1	3	1	0	0	2	0	0	3	1	2	7.3	7.3
P62081;B5MCP9	P62081;B5MCP9	5;3	5;3	5;3	40S ribosomal protein S7	RPS7	;	2	5	5	5	4	3	5	4	3	3	2	3	4	5	3	5	4	3	5	4	3	3	2	3	4	5	3	5	4	3	5	4	3	3	2	3	4	5	3	5	26.8	26.8
Q5JR95;P62241	Q5JR95;P62241	3;3	3;3	3;3	40S ribosomal protein S8	RPS8	;	2	3	3	3	1	3	3	3	1	3	1	2	3	1	0	3	1	3	3	3	1	3	1	2	3	1	0	3	1	3	3	3	1	3	1	2	3	1	0	3	20.7	20.7
P62263;H0YB22;E5RH77	P62263;H0YB22;E5RH77	5;3;3	5;3;3	5;3;3	40S ribosomal protein S14	RPS14	;;	3	5	5	5	3	4	2	3	3	2	2	3	4	3	3	4	3	4	2	3	3	2	2	3	4	3	3	4	3	4	2	3	3	2	2	3	4	3	3	4	30.5	30.5
P62269	P62269	1	1	1	40S ribosomal protein S18	RPS18		1	1	1	1	0	0	1	1	0	1	0	1	1	0	1	1	0	0	1	1	0	1	0	1	1	0	1	1	0	0	1	1	0	1	0	1	1	0	1	1	7.2	7.2
P62316;K7ERG4;K7EJB5	P62316;K7ERG4	8;5;2	8;5;2	8;5;2	Small nuclear ribonucleoprotein Sm D2	SNRPD2	;	3	8	8	8	6	8	8	7	7	7	7	8	7	7	5	7	6	8	8	7	7	7	7	8	7	7	5	7	6	8	8	7	7	7	7	8	7	7	5	7	61	61
P62318;H3BT13	P62318;H3BT13	3;2	3;2	3;2	Small nuclear ribonucleoprotein Sm D3	SNRPD3	;	2	3	3	3	1	3	2	2	1	2	1	3	2	3	1	2	1	3	2	2	1	2	1	3	2	3	1	2	1	3	2	2	1	2	1	3	2	3	1	2	30.2	30.2
Q5T8U3;P62424	Q5T8U3;P62424	1;1	1;1	1;1	60S ribosomal protein L7a	RPL7A	;	2	1	1	1	0	0	0	0	0	0	0	0	0	0	0	0	0	0	0	0	0	0	0	0	0	0	0	0	0	0	0	0	0	0	0	0	0	0	0	0	5.8	5.8
P62805	P62805	5	5	5	Histone H4	HIST1H4A		1	5	5	5	4	4	5	3	4	3	5	4	4	4	3	4	4	4	5	3	4	3	5	4	4	4	3	4	4	4	5	3	4	3	5	4	4	4	3	4	43.7	43.7
P62851	P62851	4	4	4	40S ribosomal protein S25	RPS25		1	4	4	4	4	4	4	4	4	4	4	4	4	4	1	4	4	4	4	4	4	4	4	4	4	4	1	4	4	4	4	4	4	4	4	4	4	4	1	4	32.8	32.8
P62857	P62857	2	2	2	40S ribosomal protein S28	RPS28		1	2	2	2	2	2	2	2	2	2	2	2	2	2	1	2	2	2	2	2	2	2	2	2	2	2	1	2	2	2	2	2	2	2	2	2	2	2	1	2	30.4	30.4
Q59GN2;P62891	Q59GN2;P62891	1;1	1;1	1;1	Putative 60S ribosomal protein L39-like 5;60S ribosomal protein L39	RPL39P5;RPL39	;	2	1	1	1	1	0	0	0	1	1	0	0	1	1	0	1	1	0	0	0	1	1	0	0	1	1	0	1	1	0	0	0	1	1	0	0	1	1	0	1	19.6	19.6
P63173;J3KT73;J3QL01;J3KSP2	P63173;J3KT73;J3QL01	4;3;3;1	4;3;3;1	4;3;3;1	60S ribosomal protein L38	RPL38	;;	4	4	4	4	3	3	3	3	2	4	3	4	4	4	0	4	3	3	3	3	2	4	3	4	4	4	0	4	3	3	3	3	2	4	3	4	4	4	0	4	48.6	48.6
Q8WVC2;Q9BYK1;P63220	Q8WVC2;Q9BYK1;P63220	2;2;2	2;2;2	2;2;2	40S ribosomal protein S21	RPS21	;;	3	2	2	2	1	0	1	1	1	1	0	1	0	1	0	2	1	0	1	1	1	1	0	1	0	1	0	2	1	0	1	1	1	1	0	1	0	1	0	2	28.4	28.4
P67809;C9J5V9;H0Y449	P67809;C9J5V9	8;4;3	4;3;2	4;3;2	Nuclease-sensitive element-binding protein 1	YBX1	;	3	8	4	4	2	3	5	2	4	4	5	6	3	5	3	5	0	3	3	1	3	3	2	3	2	3	2	3	0	3	3	1	3	3	2	3	2	3	2	3	39.2	26.5
P68871;F8W6P5	P68871;F8W6P5	8;4	8;4	4;2	Hemoglobin subunit beta;LVV-hemorphin-7;Spinorphin	HBB	;	2	8	8	4	5	8	3	2	6	2	4	4	2	7	0	4	5	8	3	2	6	2	4	4	2	7	0	4	4	4	2	2	4	1	3	3	2	4	0	2	70.7	70.7
P69905;G3V1N2;CON__P01966	P69905;G3V1N2	5;4;2	5;4;2	5;4;2	Hemoglobin subunit alpha	HBA1;HBA2	;	3	5	5	5	2	3	4	2	3	2	3	4	2	4	0	2	2	3	4	2	3	2	3	4	2	4	0	2	2	3	4	2	3	2	3	4	2	4	0	2	57	57
P81605	P81605	2	2	2	Dermcidin;Survival-promoting peptide;DCD-1	DCD		1	2	2	2	2	1	2	2	1	2	2	0	1	2	2	1	2	1	2	2	1	2	2	0	1	2	2	1	2	1	2	2	1	2	2	0	1	2	2	1	20	20
P82979;F8VZQ9;H0YHG0;F8VS12	P82979;F8VZQ9;H0YHG0	6;5;5;1	6;5;5;1	6;5;5;1	SAP domain-containing ribonucleoprotein	SARNP	;;	4	6	6	6	5	5	4	4	4	4	5	6	6	5	4	5	5	5	4	4	4	4	5	6	6	5	4	5	5	5	4	4	4	4	5	6	6	5	4	5	27.6	27.6
P98179	P98179	5	5	5	RNA-binding protein 3	RBM3		1	5	5	5	5	4	4	5	2	3	5	5	5	4	2	3	5	4	4	5	2	3	5	5	5	4	2	3	5	4	4	5	2	3	5	5	5	4	2	3	35	35
Q01085;C9JTN7;A6NKZ9;F8WE16;E7ETJ9;E7ETC0;H7BY49;F8W8I6;P31483	Q01085;C9JTN7	3;2;1;1;1;1;1;1;1	3;2;1;1;1;1;1;1;1	3;2;1;1;1;1;1;1;1	Nucleolysin TIAR	TIAL1;TIA1	;	9	3	3	3	2	3	2	2	2	2	1	1	2	1	1	2	2	3	2	2	2	2	1	1	2	1	1	2	2	3	2	2	2	2	1	1	2	1	1	2	12.5	12.5
Q01469	Q01469	2	2	2	Fatty acid-binding protein, epidermal	FABP5		1	2	2	2	1	2	2	1	1	2	1	1	1	2	1	1	1	2	2	1	1	2	1	1	1	2	1	1	1	2	2	1	1	2	1	1	1	2	1	1	13.3	13.3
Q02413	Q02413	6	6	6	Desmoglein-1	DSG1		1	6	6	6	6	5	5	5	5	5	6	6	5	6	0	6	6	5	5	5	5	5	6	6	5	6	0	6	6	5	5	5	5	5	6	6	5	6	0	6	7.2	7.2
Q02878	Q02878	1	1	1	60S ribosomal protein L6	RPL6		1	1	1	1	0	0	1	1	0	1	1	1	1	0	0	1	0	0	1	1	0	1	1	1	1	0	0	1	0	0	1	1	0	1	1	1	1	0	0	1	3.5	3.5
Q04837;A0A0G2JLD8;E7EUY5;C9K0U8	Q04837;A0A0G2JLD8;E7EUY5;C9K0U8	6;4;4;3	6;4;4;3	6;4;4;3	Single-stranded DNA-binding protein, mitochondrial	SSBP1	;;;	4	6	6	6	5	6	5	4	5	4	4	4	3	4	2	5	5	6	5	4	5	4	4	4	3	4	2	5	5	6	5	4	5	4	4	4	3	4	2	5	47.3	47.3
Q08188	Q08188	2	2	2	Protein-glutamine gamma-glutamyltransferase E;Protein-glutamine gamma-glutamyltransferase E 50 kDa catalytic chain;Protein-glutamine gamma-glutamyltransferase E 27 kDa non-catalytic chain	TGM3		1	2	2	2	1	1	1	1	1	2	1	1	1	0	0	1	1	1	1	1	1	2	1	1	1	0	0	1	1	1	1	1	1	2	1	1	1	0	0	1	4.9	4.9
Q08554	Q08554	3	3	3	Desmocollin-1	DSC1		1	3	3	3	2	2	2	3	3	2	2	3	2	2	1	2	2	2	2	3	3	2	2	3	2	2	1	2	2	2	2	3	3	2	2	3	2	2	1	2	4.5	4.5
Q13151	Q13151	4	4	4	Heterogeneous nuclear ribonucleoprotein A0	HNRNPA0		1	4	4	4	2	3	4	1	1	2	1	3	2	2	1	2	2	3	4	1	1	2	1	3	2	2	1	2	2	3	4	1	1	2	1	3	2	2	1	2	15.7	15.7
Q13242;H0YIB4;S4R3G0	Q13242;H0YIB4;S4R3G0	4;3;2	4;3;2	4;3;2	Serine/arginine-rich splicing factor 9	SRSF9	;;	3	4	4	4	2	4	4	3	4	4	2	4	4	3	1	4	2	4	4	3	4	4	2	4	4	3	1	4	2	4	4	3	4	4	2	4	4	3	1	4	19	19
Q13283	Q13283	1	1	1	Ras GTPase-activating protein-binding protein 1	G3BP1		1	1	1	1	0	1	1	0	0	0	0	1	0	1	0	0	0	1	1	0	0	0	0	1	0	1	0	0	0	1	1	0	0	0	0	1	0	1	0	0	2.4	2.4
Q13405;E9PI78;H0YDP7;E9PNF1	Q13405;E9PI78;H0YDP7;E9PNF1	2;1;1;1	2;1;1;1	2;1;1;1	39S ribosomal protein L49, mitochondrial	MRPL49	;;;	4	2	2	2	0	1	1	0	0	0	0	1	1	0	0	2	0	1	1	0	0	0	0	1	1	0	0	2	0	1	1	0	0	0	0	1	1	0	0	2	16.3	16.3
Q13442;F8WBW6	Q13442	4;1	4;1	4;1	28 kDa heat- and acid-stable phosphoprotein	PDAP1		2	4	4	4	3	2	4	3	3	3	3	3	3	3	1	4	3	2	4	3	3	3	3	3	3	3	1	4	3	2	4	3	3	3	3	3	3	3	1	4	32	32
Q14011;K7ENX8;K7ELV6;K7EJV5;K7ELT6;K7EJV1;K7EMY9;K7EPM4;K7ER40;K7EQR7;D6W5Y5;K7EQX4;K7ENN6;K7EIF7;K7EQL0	Q14011;K7ENX8;K7ELV6;K7EJV5;K7ELT6;K7EJV1;K7EMY9;K7EPM4;K7ER40;K7EQR7;D6W5Y5	3;2;2;2;2;2;2;2;2;2;2;1;1;1;1	3;2;2;2;2;2;2;2;2;2;2;1;1;1;1	3;2;2;2;2;2;2;2;2;2;2;1;1;1;1	Cold-inducible RNA-binding protein	CIRBP	;;;;;;;;;;	15	3	3	3	1	2	2	1	2	0	1	2	1	3	1	2	1	2	2	1	2	0	1	2	1	3	1	2	1	2	2	1	2	0	1	2	1	3	1	2	26.7	26.7
Q14103;H0YA96;H0Y8G5;D6RAF8;D6RF44;D6RD83;D6RBQ9	Q14103;H0YA96;H0Y8G5;D6RAF8;D6RF44	16;15;15;12;10;7;7	16;15;15;12;10;7;7	16;15;15;12;10;7;7	Heterogeneous nuclear ribonucleoprotein D0	HNRNPD	;;;;	7	16	16	16	11	14	13	8	11	7	11	11	10	12	5	11	11	14	13	8	11	7	11	11	10	12	5	11	11	14	13	8	11	7	11	11	10	12	5	11	37.2	37.2
Q14244;A0A087WZ40	Q14244;A0A087WZ40	2;1	2;1	2;1	Ensconsin	MAP7	;	2	2	2	2	1	1	2	1	1	0	2	2	2	1	2	2	1	1	2	1	1	0	2	2	2	1	2	2	1	1	2	1	1	0	2	2	2	1	2	2	3.3	3.3
Q14676	Q14676	2	2	2	Mediator of DNA damage checkpoint protein 1	MDC1		1	2	2	2	1	2	1	1	1	0	2	0	2	2	1	1	1	2	1	1	1	0	2	0	2	2	1	1	1	2	1	1	1	0	2	0	2	2	1	1	1.9	1.9
Q14684	Q14684	3	3	3	Ribosomal RNA processing protein 1 homolog B	RRP1B		1	3	3	3	3	2	2	2	2	0	3	3	1	2	1	2	3	2	2	2	2	0	3	3	1	2	1	2	3	2	2	2	2	0	3	3	1	2	1	2	5.3	5.3
Q15050	Q15050	1	1	1	Ribosome biogenesis regulatory protein homolog	RRS1		1	1	1	1	0	0	0	0	0	0	0	0	0	0	0	0	0	0	0	0	0	0	0	0	0	0	0	0	0	0	0	0	0	0	0	0	0	0	0	0	4.1	4.1
Q15058	Q15058	1	1	1	Kinesin-like protein KIF14	KIF14		1	1	1	1	1	1	1	1	1	1	1	1	1	1	1	1	1	1	1	1	1	1	1	1	1	1	1	1	1	1	1	1	1	1	1	1	1	1	1	1	0.7	0.7
Q15233;C9IZL7;H7C367	Q15233;C9IZL7;H7C367	2;1;1	2;1;1	2;1;1	Non-POU domain-containing octamer-binding protein	NONO	;;	3	2	2	2	0	0	2	0	0	0	0	0	0	0	0	0	0	0	2	0	0	0	0	0	0	0	0	0	0	0	2	0	0	0	0	0	0	0	0	0	5.1	5.1
Q15424;Q14151;K7ES42	Q15424;Q14151	6;3;2	6;3;2	6;3;2	Scaffold attachment factor B1;Scaffold attachment factor B2	SAFB;SAFB2	;	3	6	6	6	2	6	5	4	4	5	3	4	5	3	1	6	2	6	5	4	4	5	3	4	5	3	1	6	2	6	5	4	4	5	3	4	5	3	1	6	14.2	14.2
Q15427	Q15427	2	2	2	Splicing factor 3B subunit 4	SF3B4		1	2	2	2	1	1	1	2	2	0	2	0	2	2	0	1	1	1	1	2	2	0	2	0	2	2	0	1	1	1	1	2	2	0	2	0	2	2	0	1	5.2	5.2
Q15717;M0QZR9;M0R055	Q15717;M0QZR9	5;3;1	5;3;1	4;2;1	ELAV-like protein 1	ELAVL1	;	3	5	5	4	5	4	5	5	5	5	5	5	4	3	1	3	5	4	5	5	5	5	5	5	4	3	1	3	4	3	4	4	4	4	4	4	3	2	1	3	17.8	17.8
Q2M3C7	Q2M3C7	1	1	1	A-kinase anchor protein SPHKAP	SPHKAP		1	1	1	1	0	0	1	0	0	0	0	0	0	0	0	0	0	0	1	0	0	0	0	0	0	0	0	0	0	0	1	0	0	0	0	0	0	0	0	0	0.5	0.5
Q52LG2;Q8IUC0	Q52LG2;Q8IUC0	2;1	2;1	2;1	Keratin-associated protein 13-2;Keratin-associated protein 13-1	KRTAP13-2;KRTAP13-1	;	2	2	2	2	0	0	0	0	2	0	0	0	0	0	2	0	0	0	0	0	2	0	0	0	0	0	2	0	0	0	0	0	2	0	0	0	0	0	2	0	14.3	14.3
Q5SY68	Q5SY68	1	1	1	Protein S100-A7-like 2	S100A7L2		1	1	1	1	1	1	1	1	1	1	1	1	1	0	0	0	1	1	1	1	1	1	1	1	1	0	0	0	1	1	1	1	1	1	1	1	1	0	0	0	11.9	11.9
Q5T749	Q5T749	7	7	7	Keratinocyte proline-rich protein	KPRP		1	7	7	7	6	6	7	4	5	6	4	5	4	3	0	4	6	6	7	4	5	6	4	5	4	3	0	4	6	6	7	4	5	6	4	5	4	3	0	4	15.7	15.7
Q5TBH9;Q8NDD1	Q5TBH9;Q8NDD1	1;1	1;1	1;1	Uncharacterized protein C1orf131	C1orf131	;	2	1	1	1	1	1	1	1	1	1	1	1	1	1	0	1	1	1	1	1	1	1	1	1	1	1	0	1	1	1	1	1	1	1	1	1	1	1	0	1	4.4	4.4
Q5TFG8	Q5TFG8	1	1	1	Zinc finger C2HC domain-containing protein 1B	ZC2HC1B		1	1	1	1	0	0	0	0	0	0	0	1	0	0	0	0	0	0	0	0	0	0	0	1	0	0	0	0	0	0	0	0	0	0	0	1	0	0	0	0	4.5	4.5
Q68DK2	Q68DK2	1	1	1	Zinc finger FYVE domain-containing protein 26	ZFYVE26		1	1	1	1	0	0	0	0	0	1	0	0	0	0	0	0	0	0	0	0	0	1	0	0	0	0	0	0	0	0	0	0	0	1	0	0	0	0	0	0	0.4	0.4
Q6P161	Q6P161	2	2	2	39S ribosomal protein L54, mitochondrial	MRPL54		1	2	2	2	0	2	2	2	1	1	1	1	0	1	0	2	0	2	2	2	1	1	1	1	0	1	0	2	0	2	2	2	1	1	1	1	0	1	0	2	13.8	13.8
Q6P1L8	Q6P1L8	5	5	5	39S ribosomal protein L14, mitochondrial	MRPL14		1	5	5	5	3	3	3	3	2	2	2	3	3	2	0	4	3	3	3	3	2	2	2	3	3	2	0	4	3	3	3	3	2	2	2	3	3	2	0	4	44.8	44.8
Q71RC2;F8W1I4;Q8TBL5;A0A087WTL9;F8VY40;Q96J85;X6RLN4	Q71RC2;F8W1I4;Q8TBL5;A0A087WTL9;F8VY40;Q96J85;X6RLN4	2;1;1;1;1;1;1	2;1;1;1;1;1;1	2;1;1;1;1;1;1	La-related protein 4	LARP4	;;;;;;	7	2	2	2	0	1	1	0	0	0	1	1	1	1	0	1	0	1	1	0	0	0	1	1	1	1	0	1	0	1	1	0	0	0	1	1	1	1	0	1	3.3	3.3
Q7Z417	Q7Z417	1	1	1	Nuclear fragile X mental retardation-interacting protein 2	NUFIP2		1	1	1	1	1	1	1	0	1	1	0	1	1	1	0	0	1	1	1	0	1	1	0	1	1	1	0	0	1	1	1	0	1	1	0	1	1	1	0	0	1.9	1.9
X6R631;Q7Z7F7	X6R631;Q7Z7F7	3;3	3;3	3;3	39S ribosomal protein L55, mitochondrial	MRPL55	;	2	3	3	3	1	2	2	0	0	1	2	3	3	2	0	3	1	2	2	0	0	1	2	3	3	2	0	3	1	2	2	0	0	1	2	3	3	2	0	3	56.4	56.4
Q7Z7K6;A0A0M3HER2	Q7Z7K6;A0A0M3HER2	2;1	2;1	2;1	Centromere protein V	CENPV	;	2	2	2	2	0	0	1	0	0	0	0	2	0	0	0	2	0	0	1	0	0	0	0	2	0	0	0	2	0	0	1	0	0	0	0	2	0	0	0	2	13.5	13.5
Q86V81;E9PB61	Q86V81;E9PB61	4;3	4;3	4;3	THO complex subunit 4	ALYREF	;	2	4	4	4	2	2	3	2	2	3	4	2	4	4	0	3	2	2	3	2	2	3	4	2	4	4	0	3	2	2	3	2	2	3	4	2	4	4	0	3	22.2	22.2
Q86WX3	Q86WX3	1	1	1	Active regulator of SIRT1	RPS19BP1		1	1	1	1	1	0	1	1	1	1	0	0	1	1	0	1	1	0	1	1	1	1	0	0	1	1	0	1	1	0	1	1	1	1	0	0	1	1	0	1	9.6	9.6
Q8IUC1	Q8IUC1	1	1	1	Keratin-associated protein 11-1	KRTAP11-1		1	1	1	1	0	0	0	0	0	0	0	0	0	0	1	0	0	0	0	0	0	0	0	0	0	0	1	0	0	0	0	0	0	0	0	0	0	0	1	0	8.6	8.6
Q8IXM3	Q8IXM3	5	5	5	39S ribosomal protein L41, mitochondrial	MRPL41		1	5	5	5	2	4	4	2	3	2	2	4	4	3	1	4	2	4	4	2	3	2	2	4	4	3	1	4	2	4	4	2	3	2	2	4	4	3	1	4	54.7	54.7
Q8IYL3	Q8IYL3	1	1	1	UPF0688 protein C1orf174	C1orf174		1	1	1	1	0	1	1	1	1	1	1	1	1	1	1	1	0	1	1	1	1	1	1	1	1	1	1	1	0	1	1	1	1	1	1	1	1	1	1	1	5.8	5.8
Q8N5N7	Q8N5N7	7	7	7	39S ribosomal protein L50, mitochondrial	MRPL50		1	7	7	7	1	4	6	1	2	0	0	3	0	0	1	6	1	4	6	1	2	0	0	3	0	0	1	6	1	4	6	1	2	0	0	3	0	0	1	6	54.4	54.4
Q8NA54	Q8NA54	1	1	1	IQ and ubiquitin-like domain-containing protein	IQUB		1	1	1	1	0	0	0	0	1	0	0	0	1	0	0	0	0	0	0	0	1	0	0	0	1	0	0	0	0	0	0	0	1	0	0	0	1	0	0	0	1.4	1.4
Q8NC51	Q8NC51	10	10	10	Plasminogen activator inhibitor 1 RNA-binding protein	SERBP1		1	10	10	10	7	8	4	6	4	1	9	6	8	10	4	9	7	8	4	6	4	1	9	6	8	10	4	9	7	8	4	6	4	1	9	6	8	10	4	9	32.8	32.8
Q8TAE8	Q8TAE8	7	7	7	Growth arrest and DNA damage-inducible proteins-interacting protein 1	GADD45GIP1		1	7	7	7	2	5	4	3	2	3	1	5	4	2	0	6	2	5	4	3	2	3	1	5	4	2	0	6	2	5	4	3	2	3	1	5	4	2	0	6	46.8	46.8
Q8TCC3;B8ZZV5	Q8TCC3;B8ZZV5	2;1	2;1	2;1	39S ribosomal protein L30, mitochondrial	MRPL30	;	2	2	2	2	2	2	1	1	2	2	1	2	2	1	1	2	2	2	1	1	2	2	1	2	2	1	1	2	2	2	1	1	2	2	1	2	2	1	1	2	17.4	17.4
Q8WU90;H7C466	Q8WU90;H7C466	2;1	2;1	2;1	Zinc finger CCCH domain-containing protein 15	ZC3H15	;	2	2	2	2	2	1	1	1	1	0	2	2	1	1	0	1	2	1	1	1	1	0	2	2	1	1	0	1	2	1	1	1	1	0	2	2	1	1	0	1	6.1	6.1
Q92522	Q92522	3	3	3	Histone H1x	H1FX		1	3	3	3	3	3	3	2	2	2	3	2	2	2	0	3	3	3	3	2	2	2	3	2	2	2	0	3	3	3	3	2	2	2	3	2	2	2	0	3	17.8	17.8
Q96AA8	Q96AA8	1	1	1	Janus kinase and microtubule-interacting protein 2	JAKMIP2		1	1	1	1	0	0	0	0	0	0	0	1	0	0	0	1	0	0	0	0	0	0	0	1	0	0	0	1	0	0	0	0	0	0	0	1	0	0	0	1	1.1	1.1
Q96BK5	Q96BK5	1	1	1	PIN2/TERF1-interacting telomerase inhibitor 1	PINX1		1	1	1	1	1	1	0	0	1	1	1	0	0	0	1	1	1	1	0	0	1	1	1	0	0	0	1	1	1	1	0	0	1	1	1	0	0	0	1	1	5.8	5.8
Q96CT7;M0R2F5	Q96CT7	9;4	9;4	9;4	Coiled-coil domain-containing protein 124	CCDC124		2	9	9	9	6	7	6	3	3	3	7	9	8	6	3	8	6	7	6	3	3	3	7	9	8	6	3	8	6	7	6	3	3	3	7	9	8	6	3	8	35	35
Q96DX4	Q96DX4	1	1	1	RING finger and SPRY domain-containing protein 1	RSPRY1		1	1	1	1	0	1	1	0	1	1	1	0	0	1	0	1	0	1	1	0	1	1	1	0	0	1	0	1	0	1	1	0	1	1	1	0	0	1	0	1	3.3	3.3
Q96I24	Q96I24	2	2	2	Far upstream element-binding protein 3	FUBP3		1	2	2	2	0	0	0	0	1	0	0	0	0	0	0	0	0	0	0	0	1	0	0	0	0	0	0	0	0	0	0	0	1	0	0	0	0	0	0	0	5.2	5.2
Q96M20	Q96M20	1	1	1	Cyclic nucleotide-binding domain-containing protein 2	CNBD2		1	1	1	1	0	1	0	0	0	0	0	0	1	0	0	0	0	1	0	0	0	0	0	0	1	0	0	0	0	1	0	0	0	0	0	0	1	0	0	0	2.3	2.3
Q96PE2	Q96PE2	1	1	1	Rho guanine nucleotide exchange factor 17	ARHGEF17		1	1	1	1	1	1	1	1	1	1	1	1	1	1	1	1	1	1	1	1	1	1	1	1	1	1	1	1	1	1	1	1	1	1	1	1	1	1	1	1	0.4	0.4
Q96PK6	Q96PK6	2	2	2	RNA-binding protein 14	RBM14		1	2	2	2	1	0	1	0	0	0	0	0	0	0	0	1	1	0	1	0	0	0	0	0	0	0	0	1	1	0	1	0	0	0	0	0	0	0	0	1	3.1	3.1
Q99879;U3KQK0;Q99880;Q99877;Q93079;Q5QNW6;P62807;P58876;P57053;O60814;Q96A08	Q99879;U3KQK0;Q99880;Q99877;Q93079;Q5QNW6;P62807;P58876;P57053;O60814	5;4;4;4;4;4;4;4;4;4;2	5;4;4;4;4;4;4;4;4;4;2	2;1;1;1;1;1;1;1;1;1;0	Histone H2B type 1-M;Histone H2B;Histone H2B type 1-L;Histone H2B type 1-N;Histone H2B type 1-H;Histone H2B type 2-F;Histone H2B type 1-C/E/F/G/I;Histone H2B type 1-D;Histone H2B type F-S;Histone H2B type 1-K	HIST1H2BM;HIST1H2BN;HIST1H2BL;HIST1H2BH;HIST2H2BF;HIST1H2BC;HIST1H2BD;H2BFS;HIST1H2BK	;;;;;;;;;	11	5	5	2	4	4	4	3	4	3	3	4	3	3	2	4	4	4	4	3	4	3	3	4	3	3	2	4	1	2	1	1	1	1	1	1	1	1	0	1	45.2	45.2
Q99935	Q99935	3	3	3	Proline-rich protein 1;Opiorphin	PROL1		1	3	3	3	1	0	0	0	0	0	0	3	0	0	0	0	1	0	0	0	0	0	0	3	0	0	0	0	1	0	0	0	0	0	0	3	0	0	0	0	12.1	12.1
Q9BQ61;K7ELS0;K7ERU7;K7EN60	Q9BQ61;K7ELS0;K7ERU7;K7EN60	2;1;1;1	2;1;1;1	2;1;1;1	Uncharacterized protein C19orf43	C19orf43	;;;	4	2	2	2	1	1	0	1	1	0	1	1	1	1	0	1	1	1	0	1	1	0	1	1	1	1	0	1	1	1	0	1	1	0	1	1	1	1	0	1	21.6	21.6
Q9BYC8	Q9BYC8	5	5	5	39S ribosomal protein L32, mitochondrial	MRPL32		1	5	5	5	2	2	3	2	3	3	1	5	2	0	0	4	2	2	3	2	3	3	1	5	2	0	0	4	2	2	3	2	3	3	1	5	2	0	0	4	30.3	30.3
Q9GZT3;A0A087WUN7;H0YJ40;G3V4X6;G3V2S9;H0YJW7;H0YJI1;H0YJ07;H0YJU7	Q9GZT3;A0A087WUN7;H0YJ40;G3V4X6;G3V2S9;H0YJW7	6;5;5;5;5;4;1;1;1	6;5;5;5;5;4;1;1;1	6;5;5;5;5;4;1;1;1	SRA stem-loop-interacting RNA-binding protein, mitochondrial	SLIRP	;;;;;	9	6	6	6	4	3	4	3	1	1	4	4	3	4	1	4	4	3	4	3	1	1	4	4	3	4	1	4	4	3	4	3	1	1	4	4	3	4	1	4	67.9	67.9
Q9GZZ8;F8W0V3	Q9GZZ8;F8W0V3	2;1	2;1	2;1	Extracellular glycoprotein lacritin	LACRT	;	2	2	2	2	1	2	0	0	1	0	2	2	2	1	0	1	1	2	0	0	1	0	2	2	2	1	0	1	1	2	0	0	1	0	2	2	2	1	0	1	16.7	16.7
Q9H7E9	Q9H7E9	1	1	1	UPF0488 protein C8orf33	C8orf33		1	1	1	1	1	0	1	0	0	0	0	1	0	0	0	1	1	0	1	0	0	0	0	1	0	0	0	1	1	0	1	0	0	0	0	1	0	0	0	1	10	10
Q9HCI5	Q9HCI5	2	2	2	Melanoma-associated antigen E1	MAGEE1		1	2	2	2	1	1	0	1	1	0	0	0	1	0	1	0	1	1	0	1	1	0	0	0	1	0	1	0	1	1	0	1	1	0	0	0	1	0	1	0	0.9	0.9
Q9NPE3;H0YM60	Q9NPE3	6;1	6;1	6;1	H/ACA ribonucleoprotein complex subunit 3	NOP10		2	6	6	6	5	6	6	5	5	5	4	5	4	4	2	6	5	6	6	5	5	5	4	5	4	4	2	6	5	6	6	5	5	5	4	5	4	4	2	6	76.6	76.6
Q9NQ50	Q9NQ50	2	2	2	39S ribosomal protein L40, mitochondrial	MRPL40		1	2	2	2	1	0	0	0	2	0	1	2	2	1	1	2	1	0	0	0	2	0	1	2	2	1	1	2	1	0	0	0	2	0	1	2	2	1	1	2	14.6	14.6
Q9NSI2;C9JJU7	Q9NSI2	3;1	3;1	3;1	Protein FAM207A	FAM207A		2	3	3	3	1	1	2	0	0	0	1	1	2	2	0	3	1	1	2	0	0	0	1	1	2	2	0	3	1	1	2	0	0	0	1	1	2	2	0	3	15.7	15.7
Q9NX24;D6RC52;D6RCB9;J3QSY4;H0YC83	Q9NX24;D6RC52;D6RCB9;J3QSY4	5;4;4;3;1	5;4;4;3;1	5;4;4;3;1	H/ACA ribonucleoprotein complex subunit 2	NHP2	;;;	5	5	5	5	5	5	5	4	5	4	5	5	5	4	4	5	5	5	5	4	5	4	5	5	5	4	4	5	5	5	5	4	5	4	5	5	5	4	4	5	37.9	37.9
Q9NZM5;M0QZU5;M0QYZ9;M0QZ34	Q9NZM5	3;1;1;1	3;1;1;1	3;1;1;1	Glioma tumor suppressor candidate region gene 2 protein	GLTSCR2		4	3	3	3	1	2	3	1	1	1	2	2	3	3	0	3	1	2	3	1	1	1	2	2	3	3	0	3	1	2	3	1	1	1	2	2	3	3	0	3	6.7	6.7
Q9UBD9	Q9UBD9	1	1	1	Cardiotrophin-like cytokine factor 1	CLCF1		1	1	1	1	1	1	1	1	1	1	1	1	1	1	1	1	1	1	1	1	1	1	1	1	1	1	1	1	1	1	1	1	1	1	1	1	1	1	1	1	3.6	3.6
Q9UGI0	Q9UGI0	1	1	1	Ubiquitin thioesterase ZRANB1	ZRANB1		1	1	1	1	0	0	0	0	0	0	0	0	0	0	0	0	0	0	0	0	0	0	0	0	0	0	0	0	0	0	0	0	0	0	0	0	0	0	0	0	1.7	1.7
Q9UGM3	Q9UGM3	1	1	1	Deleted in malignant brain tumors 1 protein	DMBT1		1	1	1	1	1	1	1	0	1	1	1	1	1	1	0	1	1	1	1	0	1	1	1	1	1	1	0	1	1	1	1	0	1	1	1	1	1	1	0	1	7	7
Q9Y3B9	Q9Y3B9	1	1	1	RRP15-like protein	RRP15		1	1	1	1	1	1	1	0	0	1	0	1	0	0	0	1	1	1	1	0	0	1	0	1	0	0	0	1	1	1	1	0	0	1	0	1	0	0	0	1	3.9	3.9
Q9Y3U8;J3QSB5	Q9Y3U8;J3QSB5	2;1	2;1	2;1	60S ribosomal protein L36	RPL36	;	2	2	2	2	0	1	1	1	1	0	0	1	2	0	0	1	0	1	1	1	1	0	0	1	2	0	0	1	0	1	1	1	1	0	0	1	2	0	0	1	20	20
Q9Y3X0	Q9Y3X0	1	1	1	Coiled-coil domain-containing protein 9	CCDC9		1	1	1	1	0	0	0	1	0	0	1	1	1	0	0	0	0	0	0	1	0	0	1	1	1	0	0	0	0	0	0	1	0	0	1	1	1	0	0	0	1.9	1.9
Q9Y6X9	Q9Y6X9	1	1	1	MORC family CW-type zinc finger protein 2	MORC2		1	1	1	1	0	1	0	0	0	0	0	0	0	0	0	0	0	1	0	0	0	0	0	0	0	0	0	0	0	1	0	0	0	0	0	0	0	0	0	0	1	1
[truncated: 93 more columns]

## Sheet: LFQ - 2 or more pept.
Protein IDs	Majority protein IDs	Peptide counts (all)	Peptide counts (razor+unique)	Peptide counts (unique)	Protein names	Gene names	Fasta headers	Number of proteins	Peptides	Razor + unique peptides	Unique peptides	Identification type IP_01	Identification type IP_02	Identification type IP_03	Identification type IP_cisplatin_01	Identification type IP_cisplatin_02	Identification type IP_cisplatin_03	Identification type IP_cisplatin_CTL_04	Identification type IP_cisplatin_CTL_05	Identification type IP_cisplatin_CTL_06	Identification type IP_CTL_04	Identification type IP_CTL_05	Identification type IP_CTL_06	LFQ intensity IP_01	LFQ intensity IP_02	LFQ intensity IP_03	LFQ intensity IP_cisplatin_01	LFQ intensity IP_cisplatin_02	LFQ intensity IP_cisplatin_03	LFQ intensity IP_cisplatin_CTL_04	LFQ intensity IP_cisplatin_CTL_05	LFQ intensity IP_cisplatin_CTL_06	LFQ intensity IP_CTL_04	LFQ intensity IP_CTL_05	LFQ intensity IP_CTL_06	MS/MS count IP_01	MS/MS count IP_02	MS/MS count IP_03	MS/MS count IP_cisplatin_01	MS/MS count IP_cisplatin_02	MS/MS count IP_cisplatin_03	MS/MS count IP_cisplatin_CTL_04	MS/MS count IP_cisplatin_CTL_05	MS/MS count IP_cisplatin_CTL_06	MS/MS count IP_CTL_04	MS/MS count IP_CTL_05	MS/MS count IP_CTL_06	MS/MS count	Norm LFQ intensity IP_01
P06748;E5RGW4;E5RI98	P06748	5;2;1	5;2;1	5;2;1	Nucleophosmin	NPM1		3	5	5	5	By MS/MS	By MS/MS	By MS/MS	By MS/MS	By matching	By matching	By matching	By matching	By MS/MS	By MS/MS	By matching	By matching	2886300	9150400	10290000	18209000	3316500	5204500	0	0	5382100	2392500	4664600	6340600	0	1	2	1	0	0	0	0	1	1	0	0	11	2408.31
Q8TAE8	Q8TAE8	7	7	7	Growth arrest and DNA damage-inducible proteins-interacting protein 1	GADD45GIP1		1	7	7	7	By matching	By MS/MS	By MS/MS	By matching	By matching	By MS/MS	By matching	By MS/MS	By matching	By matching		By MS/MS	4527900	6587800	4504800	4260300	5970500	2972400	0	3479300	1057600	3406300	0	42161000	0	1	1	0	0	0	0	1	0	0	0	5	15	3778.04
Q9BYC8	Q9BYC8	5	5	5	39S ribosomal protein L32, mitochondrial	MRPL32		1	5	5	5	By matching	By MS/MS	By MS/MS	By MS/MS	By MS/MS	By MS/MS	By matching	By MS/MS	By MS/MS			By MS/MS	10710000	12575000	9890700	3436300	9624300	8646100	0	9515700	8006800	0	0	65203000	0	1	2	1	1	1	0	1	1	0	0	4	22	8936.34
P81605	P81605	2	2	2	Dermcidin;Survival-promoting peptide;DCD-1	DCD		1	2	2	2	By matching	By MS/MS	By matching	By matching	By matching	By matching	By MS/MS		By matching	By MS/MS	By matching	By matching	14501000	0	8243700	10822000	0	9956100	8563900	0	0	10908000	5034900	0	0	1	0	0	0	0	1	0	0	1	0	0	6	12099.5
Q9NPE3;H0YM60	Q9NPE3	6;1	6;1	6;1	H/ACA ribonucleoprotein complex subunit 3	NOP10		2	6	6	6	By MS/MS	By MS/MS	By MS/MS	By MS/MS	By MS/MS	By MS/MS	By matching	By MS/MS	By MS/MS	By matching	By MS/MS	By MS/MS	9164700	5815800	10371000	4149800	6096900	21605000	1943800	2694100	3261000	1745700	0	67507000	0	0	0	1	1	1	0	1	2	0	0	9	27	7646.95
H0YBU8;H0Y6Y8;B1AL05;Q8N983	H0YBU8;H0Y6Y8;B1AL05;Q8N983	3;3;3;3	3;3;3;3	3;3;3;3	39S ribosomal protein L43, mitochondrial	MRPL43	;;;	4	3	3	3	By matching	By matching	By matching	By matching	By matching	By matching	By matching	By MS/MS	By matching			By MS/MS	1406900	1528300	1938300	1513800	1354700	1774400	0	1659400	948020	0	0	6172000	0	0	0	0	0	0	0	0	0	0	0	2	5	1173.91
P62851	P62851	4	4	4	40S ribosomal protein S25	RPS25		1	4	4	4	By MS/MS	By MS/MS	By MS/MS	By MS/MS	By MS/MS	By MS/MS	By MS/MS	By MS/MS	By MS/MS	By MS/MS	By MS/MS	By MS/MS	64984000	58088000	55510000	47115000	41929000	74594000	12573000	24303000	33691000	29556000	0	25775000	3	3	5	1	1	4	2	3	3	2	1	5	39	54222.1
S4R360;J3KPP0;S4R2Z7;Q9Y6G3	S4R360;J3KPP0;S4R2Z7;Q9Y6G3	5;5;5;5	5;5;5;5	5;5;5;5	39S ribosomal protein L42, mitochondrial	MRPL42	;;;	4	5	5	5	By MS/MS	By MS/MS	By MS/MS	By MS/MS	By matching	By matching	By matching	By MS/MS	By MS/MS	By matching		By MS/MS	6291400	8556700	4844200	19721000	5864800	7867200	2817600	6002900	5776000	2307900	0	57306000	0	1	2	2	0	0	0	1	0	0	0	11	25	5249.5
P05387;H0YDD8	P05387	6;2	6;2	6;2	60S acidic ribosomal protein P2	RPLP2		2	6	6	6	By matching	By MS/MS	By MS/MS	By matching	By matching	By matching	By matching	By MS/MS	By matching	By matching	By matching	By MS/MS	6184000	12555000	13246000	7474800	5505400	8752500	2285700	4165100	4632300	2267100	0	10366000	0	2	3	0	0	0	0	1	0	0	0	1	16	5159.88
A0A0A0MRX1;Q12926;B1AM48;C9JB16;B1APY9;B1APY8;A0A0R4J2E6;P26378;Q14576	A0A0A0MRX1;Q12926;B1AM48	5;5;3;2;2;2;2;2;1	4;4;2;2;1;1;1;1;1	4;4;2;2;1;1;1;1;1	ELAV-like protein;ELAV-like protein 2	ELAVL2	;;	9	5	4	4	By MS/MS	By MS/MS	By MS/MS	By matching	By matching	By matching	By matching	By matching	By MS/MS	By matching		By matching	2164900	2479100	9184300	1869700	1196900	0	0	0	1314600	1486100	0	0	0	2	3	0	0	0	0	0	1	0	0	0	7	1806.38
Q15717;M0QZR9;M0R055	Q15717;M0QZR9	5;3;1	5;3;1	4;2;1	ELAV-like protein 1	ELAVL1	;	3	5	5	4	By MS/MS	By MS/MS	By MS/MS	By MS/MS	By MS/MS	By MS/MS	By MS/MS	By MS/MS	By MS/MS	By MS/MS	By matching	By MS/MS	26555000	46814000	15879000	24194000	7152800	10898000	6111500	5908700	7684900	0	0	7748400	4	2	3	2	1	2	3	3	3	1	0	2	32	22157.3
A0A087X1A5;Q5JW30;O95793;Q5JW28;F6UDC6	A0A087X1A5;Q5JW30;O95793;Q5JW28	3;3;3;2;1	3;3;3;2;1	3;3;3;2;1	Double-stranded RNA-binding protein Staufen homolog 1	STAU1	;;;	5	3	3	3		By MS/MS	By MS/MS	By matching		By matching	By matching	By matching	By matching	By matching		By matching	0	0	4262100	0	0	1984500	0	0	0	1634200	0	0	0	1	2	0	0	0	0	0	0	0	0	0	5	0
P63173;J3KT73;J3QL01;J3KSP2	P63173;J3KT73;J3QL01	4;3;3;1	4;3;3;1	4;3;3;1	60S ribosomal protein L38	RPL38	;;	4	4	4	4	By matching	By matching	By MS/MS	By matching	By matching	By MS/MS	By matching	By MS/MS	By MS/MS	By matching		By MS/MS	7203300	6067600	6855000	6796200	9239200	14734000	1978600	13565000	6451600	3716600	0	13750000	0	0	1	0	0	1	0	2	1	0	0	4	15	6010.38
Q5T749	Q5T749	7	7	7	Keratinocyte proline-rich protein	KPRP		1	7	7	7	By matching	By MS/MS	By MS/MS	By matching	By matching	By MS/MS	By matching	By MS/MS	By MS/MS	By matching		By MS/MS	2764700	3308300	3567300	2670500	3216800	6852000	2210700	2313600	2273300	2010900	0	1676500	0	1	1	0	0	3	0	1	3	0	0	1	14	2306.84
P11940;A0A087WTT1;E7EQV3;E7ERJ7;H0YAR2;Q9H361;E5RJB9;E5RGH3;E5RH24;H0YAP2;B1ANR1;H0YB86;H0YBN4;Q4VXU2;E5RHG7;H0YAS7;H0YAS6;H0YB75;H0YC10;H0YEQ8;E5RGC4;E5RFD8;H0YAW6;Q5JQF8;Q96DU9	P11940;A0A087WTT1;E7EQV3;E7ERJ7	16;15;15;14;7;7;6;5;5;5;4;4;4;4;3;3;3;3;2;2;1;1;1;1;1	16;15;15;14;7;7;6;5;5;5;4;4;4;4;3;3;3;3;2;2;1;1;1;1;1	11;10;10;10;6;6;2;1;2;5;0;3;1;3;1;3;3;3;2;0;1;1;1;1;1	Polyadenylate-binding protein 1;Polyadenylate-binding protein	PABPC1	;;;	25	16	16	11	By matching	By MS/MS	By MS/MS	By matching	By matching	By MS/MS	By MS/MS	By MS/MS	By matching	By matching	By matching	By MS/MS	3045400	7270200	59809000	2866500	2996100	16313000	2878800	9110500	1200300	1621900	4715900	5091600	0	2	9	0	0	2	1	3	0	0	0	1	37	2541.06
F5H2U8;F5H2A4;F5H6H0;P52926	F5H2U8;F5H2A4;F5H6H0;P52926	2;2;2;2	2;2;2;2	2;2;2;2	High mobility group protein HMGI-C	HMGA2	;;;	4	2	2	2	By matching	By MS/MS	By MS/MS	By matching	By matching	By matching	By MS/MS	By MS/MS	By MS/MS	By matching	By matching	By MS/MS	1071900	1173900	1496300	1298000	1190500	840400	0	1286000	2708200	0	1515900	1032600	0	1	1	0	0	0	1	3	2	0	0	1	9	894.385
P30050	P30050	5	5	5	60S ribosomal protein L12	RPL12		1	5	5	5	By MS/MS	By MS/MS	By MS/MS	By MS/MS	By matching	By MS/MS	By matching	By MS/MS	By matching	By matching	By MS/MS	By MS/MS	8572000	14740000	38905000	11187000	6120600	8725700	2554500	10609000	6041400	2522500	5633800	25026000	2	3	6	1	0	1	0	3	0	0	2	7	35	7152.41
Q04837;A0A0G2JLD8;E7EUY5;C9K0U8	Q04837;A0A0G2JLD8;E7EUY5;C9K0U8	6;4;4;3	6;4;4;3	6;4;4;3	Single-stranded DNA-binding protein, mitochondrial	SSBP1	;;;	4	6	6	6	By MS/MS	By MS/MS	By MS/MS	By MS/MS	By MS/MS	By MS/MS	By MS/MS	By MS/MS	By MS/MS	By MS/MS	By MS/MS	By MS/MS	113740000	81003000	15234000	33238000	58136000	29800000	21943000	54533000	16599000	14631000	16571000	16626000	4	4	1	1	1	1	2	4	1	1	3	1	39	94903.8
A0A087WTP3;Q92945;M0R0I5;M0QYH3;M0QXW7;M0R3J3	A0A087WTP3;Q92945;M0R0I5	12;12;7;4;3;1	12;12;7;4;3;1	12;12;7;4;3;1	Far upstream element-binding protein 2	KHSRP	;;	6	12	12	12	By MS/MS	By MS/MS	By MS/MS	By matching	By matching	By matching	By MS/MS	By MS/MS	By matching	By matching	By matching	By matching	2839000	10060000	13426000	2720400	2585000	2061400	1976300	1509200	1515900	2008000	0	1269400	1	4	5	0	0	0	0	1	0	0	0	0	26	2368.84
Q8TCC3;B8ZZV5	Q8TCC3;B8ZZV5	2;1	2;1	2;1	39S ribosomal protein L30, mitochondrial	MRPL30	;	2	2	2	2	By MS/MS	By MS/MS	By MS/MS	By MS/MS	By MS/MS	By MS/MS	By matching	By MS/MS	By MS/MS	By matching	By MS/MS	By MS/MS	6156900	7700800	13381000	17078000	5500900	4245500	5128500	5956200	5778700	0	12887000	32334000	1	1	1	1	1	1	0	2	1	0	1	2	16	5137.27
P04406;E7EUT5	P04406;E7EUT5	4;3	4;3	4;3	Glyceraldehyde-3-phosphate dehydrogenase	GAPDH	;	2	4	4	4	By MS/MS	By MS/MS	By MS/MS	By matching	By matching	By matching	By MS/MS	By MS/MS	By MS/MS	By matching	By matching	By matching	7290900	7719500	5315700	4772800	6034000	6925100	5873100	5134100	3853000	5633100	0	4168400	1	2	1	0	0	0	0	2	1	0	0	0	11	6083.47
Q13442;F8WBW6	Q13442	4;1	4;1	4;1	28 kDa heat- and acid-stable phosphoprotein	PDAP1		2	4	4	4	By MS/MS	By MS/MS	By MS/MS	By matching	By matching	By matching	By MS/MS	By MS/MS	By MS/MS	By MS/MS	By MS/MS	By MS/MS	5475200	4982400	4964200	3736400	3620400	5812200	2248000	5677500	3616500	1760900	0	8917500	2	1	2	0	0	0	1	2	1	1	1	2	17	4568.46
E9PEB5;Q96AE4;C9JSZ1	E9PEB5;Q96AE4	6;6;1	6;6;1	6;6;1	Far upstream element-binding protein 1	FUBP1	;	3	6	6	6	By matching	By matching	By MS/MS	By matching	By matching	By matching	By matching	By MS/MS	By matching	By matching	By matching		1493800	2059500	2793800	1991600	1670000	0	1350200	1194100	0	1614100	0	0	0	0	2	0	0	0	0	1	0	0	0	0	10	1246.42
Q08554	Q08554	3	3	3	Desmocollin-1	DSC1		1	3	3	3	By matching	By matching	By matching	By MS/MS	By matching	By matching	By matching	By matching	By matching	By matching	By matching	By matching	4843500	3161700	3151300	4490700	3372800	3629000	3817100	3628900	3422300	3114800	0	1719200	0	0	0	1	0	0	0	0	0	0	0	0	3	4041.38
J3KS15;Q14197	J3KS15;Q14197	3;3	3;3	3;3	Peptidyl-tRNA hydrolase ICT1, mitochondrial	ICT1	;	2	3	3	3	By MS/MS	By matching	By matching	By matching	By matching	By matching	By matching	By MS/MS	By MS/MS	By matching		By MS/MS	1894300	1980000	1560400	2123800	2158500	2783400	1078300	4807300	2063200	1530300	0	3454200	0	0	0	0	0	0	0	2	1	0	0	1	6	1580.59
A0A087WUK2;O14979	A0A087WUK2;O14979	12;12	12;12	12;12	Heterogeneous nuclear ribonucleoprotein D-like	HNRNPDL	;	2	12	12	12	By MS/MS	By MS/MS	By MS/MS	By matching	By matching	By MS/MS	By MS/MS	By MS/MS	By MS/MS	By MS/MS	By MS/MS	By MS/MS	60450000	73131000	42248000	29089000	23995000	23918000	26174000	19041000	33400000	48442000	13565000	28710000	1	6	2	0	0	1	1	2	1	2	1	1	32	50439
Q02413	Q02413	6	6	6	Desmoglein-1	DSG1		1	6	6	6	By MS/MS	By MS/MS	By MS/MS	By MS/MS	By matching	By MS/MS	By MS/MS	By MS/MS	By MS/MS	By matching		By MS/MS	9299300	6085400	5368100	5702200	7409300	6011100	7425900	5704400	6220200	3743400	0	4282000	2	2	1	1	0	1	2	3	2	0	0	1	19	7759.26
P15924	P15924	8	8	8	Desmoplakin	DSP		1	8	8	8	By matching	By matching	By MS/MS	By matching	By MS/MS	By MS/MS	By MS/MS	By MS/MS	By MS/MS	By matching	By matching	By MS/MS	4464600	3694200	4648200	3174600	4013900	6546600	4238100	5811500	3548400	0	0	3555800	0	0	2	0	0	1	1	1	1	0	0	2	11	3725.23
Q13242;H0YIB4;S4R3G0	Q13242;H0YIB4;S4R3G0	4;3;2	4;3;2	4;3;2	Serine/arginine-rich splicing factor 9	SRSF9	;;	3	4	4	4	By matching	By matching	By matching	By matching	By matching	By matching	By matching	By MS/MS	By matching	By matching	By matching	By MS/MS	5043000	6423800	7025300	4681600	3893000	4600900	3120200	6962900	4858500	2721900	0	6371700	0	0	0	0	0	0	0	2	0	0	0	0	6	4207.84
Q14103;H0YA96;H0Y8G5;D6RAF8;D6RF44;D6RD83;D6RBQ9	Q14103;H0YA96;H0Y8G5;D6RAF8;D6RF44	16;15;15;12;10;7;7	16;15;15;12;10;7;7	16;15;15;12;10;7;7	Heterogeneous nuclear ribonucleoprotein D0	HNRNPD	;;;;	7	16	16	16	By MS/MS	By MS/MS	By MS/MS	By MS/MS	By MS/MS	By MS/MS	By MS/MS	By MS/MS	By MS/MS	By MS/MS	By MS/MS	By MS/MS	139080000	151120000	311570000	142820000	74084000	93626000	149690000	89731000	96401000	128230000	80916000	67722000	6	11	14	7	5	6	8	10	9	9	13	9	158	116047
P68871;F8W6P5	P68871;F8W6P5	8;4	8;4	4;2	Hemoglobin subunit beta;LVV-hemorphin-7;Spinorphin	HBB	;	2	8	8	4	By matching	By MS/MS	By matching	By matching	By MS/MS	By matching	By matching	By matching	By matching	By MS/MS		By matching	1236400	1514300	634540	595000	1350900	546920	1246800	942110	524380	1630900	0	693070	0	1	0	0	0	0	0	0	0	1	0	0	18	1031.64
Q13151	Q13151	4	4	4	Heterogeneous nuclear ribonucleoprotein A0	HNRNPA0		1	4	4	4	By MS/MS	By matching	By MS/MS	By matching	By matching	By matching	By MS/MS	By MS/MS	By matching	By matching	By matching	By matching	1594900	2711800	3521700	0	0	1235700	0	1175500	0	0	0	0	1	0	2	0	0	0	1	1	0	0	0	0	10	1330.77
Q8N5N7	Q8N5N7	7	7	7	39S ribosomal protein L50, mitochondrial	MRPL50		1	7	7	7	By matching	By matching	By MS/MS	By matching	By matching			By matching			By matching	By MS/MS	0	1734700	3300000	0	762890	0	0	878710	0	0	0	1960000	0	0	2	0	0	0	0	0	0	0	0	1	20	0
Q15424;Q14151;K7ES42	Q15424;Q14151	6;3;2	6;3;2	6;3;2	Scaffold attachment factor B1;Scaffold attachment factor B2	SAFB;SAFB2	;	3	6	6	6	By matching	By matching	By MS/MS	By matching	By matching	By matching	By matching	By matching	By MS/MS	By matching	By matching	By MS/MS	5804900	4400100	4870300	4634200	3681900	3511400	5286300	4716200	4689300	5439500	0	6761500	0	0	1	0	0	0	0	0	1	0	0	2	9	4843.56
O75475	O75475	5	5	5	PC4 and SFRS1-interacting protein	PSIP1		1	5	5	5	By MS/MS	By MS/MS	By MS/MS	By MS/MS	By MS/MS	By matching	By MS/MS	By MS/MS	By MS/MS	By MS/MS	By matching	By MS/MS	6485000	12060000	4996200	6555800	4753500	3460500	7219100	4088300	7479400	8519000	0	5826300	2	4	2	2	1	0	2	1	2	1	0	5	28	5411.03
G3V4X8;G3V3A4;Q13573	G3V4X8;G3V3A4;Q13573	4;4;4	4;4;4	4;4;4	SNW domain-containing protein 1	SNW1	;;	3	4	4	4	By matching	By MS/MS	By MS/MS	By matching	By matching	By MS/MS	By MS/MS	By MS/MS	By MS/MS	By MS/MS	By matching	By MS/MS	3156600	3647800	3156600	2391200	1896800	1129400	3500400	3073900	1979700	3021000	0	4367500	0	2	3	0	0	1	1	3	2	1	0	2	20	2633.84
P98179	P98179	5	5	5	RNA-binding protein 3	RBM3		1	5	5	5	By MS/MS	By MS/MS	By MS/MS	By MS/MS	By MS/MS	By MS/MS	By MS/MS	By MS/MS	By MS/MS	By MS/MS	By matching	By MS/MS	91326000	69169000	6947300	65048000	53928000	4625600	49956000	26195000	85982000	174230000	3793400	3808700	3	4	1	2	2	1	2	4	5	5	0	1	36	76201.7
P14923;C9JTX4;C9J826;C9JK18;C9JKY1;P35222	P14923;C9JTX4;C9J826;C9JK18;C9JKY1	3;2;2;2;2;1	3;2;2;2;2;1	2;2;2;2;2;0	Junction plakoglobin	JUP	;;;;	6	3	3	2	By matching	By matching	By MS/MS	By matching	By MS/MS	By matching	By matching	By MS/MS	By MS/MS	By matching	By matching	By MS/MS	2222900	2112500	1554400	0	2118000	2432400	1241700	1484200	1887900	0	0	1483200	0	0	1	0	1	0	0	1	1	0	0	1	7	1854.77
P32119;A6NIW5	P32119;A6NIW5	3;2	3;2	2;2	Peroxiredoxin-2	PRDX2	;	2	3	3	2	By MS/MS	By matching	By MS/MS	By matching	By matching	By matching	By MS/MS	By MS/MS	By matching	By matching		By matching	2146000	0	8481700	0	3345600	2623600	1449100	2044700	2372300	2977600	0	0	1	0	2	0	0	0	1	1	0	0	0	0	7	1790.61
P53999	P53999	2	2	2	Activated RNA polymerase II transcriptional coactivator p15	SUB1		1	2	2	2	By matching	By matching	By matching	By matching	By matching	By matching	By MS/MS	By matching	By MS/MS	By matching	By matching	By MS/MS	1651500	1579500	1480700	0	2106000	0	1150900	984100	0	0	0	1257300	0	0	0	0	0	0	1	0	1	0	0	0	5	1378
P51991;H7C1J8	P51991	5;1	5;1	5;1	Heterogeneous nuclear ribonucleoprotein A3	HNRNPA3		2	5	5	5	By matching	By MS/MS	By MS/MS	By matching	By matching	By MS/MS	By matching	By MS/MS	By MS/MS	By matching	By matching	By MS/MS	1774800	2189500	7348700	1678400	0	1810300	1790800	1300100	1649500	2151800	0	1751300	0	1	5	0	0	1	0	1	1	0	0	1	15	1480.88
P31025;Q5VSP4	P31025	5;2	5;2	5;2	Lipocalin-1	LCN1		2	5	5	5	By MS/MS	By MS/MS	By MS/MS	By matching	By matching	By matching	By MS/MS	By MS/MS	By MS/MS	By MS/MS	By MS/MS	By MS/MS	16421000	7015100	5328200	4387500	8967200	4436200	4555400	85447000	12054000	7241600	0	5998900	1	1	2	0	0	0	2	6	1	2	0	1	20	13701.6
D6R9A6;P26583;Q5T7C4;B2RPK0;P09429	D6R9A6;P26583	3;3;1;1;1	3;3;1;1;1	3;3;1;1;1	High mobility group protein B2	HMGB2	;	5	3	3	3	By matching	By MS/MS	By matching	By matching	By MS/MS	By matching	By matching	By MS/MS	By MS/MS	By matching	By matching	By MS/MS	4866800	7021300	0	5120600	4329000	0	3855000	2665800	5217300	0	0	3118400	0	3	0	0	1	0	0	1	1	0	0	1	7	4060.82
A0A0A0MRM9;Q14978	A0A0A0MRM9;Q14978	3;3	3;3	3;3	Nucleolar and coiled-body phosphoprotein 1	NOLC1	;	2	3	3	3	By matching	By matching	By matching	By matching	By matching	By matching	By matching	By matching	By matching	By matching	By matching	By matching	907400	1423600	0	0	0	0	0	0	1261100	0	0	0	0	0	0	0	0	0	0	0	0	0	0	0	3	757.127
P31944	P31944	2	2	2	Caspase-14;Caspase-14 subunit p17, mature form;Caspase-14 subunit p10, mature form;Caspase-14 subunit p20, intermediate form;Caspase-14 subunit p8, intermediate form	CASP14		1	2	2	2	By MS/MS	By MS/MS	By MS/MS	By matching	By MS/MS	By matching	By MS/MS	By matching	By MS/MS	By matching	By matching	By matching	0	1253000	923740	0	1377700	0	1269800	0	1980400	0	0	0	1	1	1	0	1	0	1	0	1	0	0	0	7	0
A0A087WYC8;Q9BZI7	A0A087WYC8;Q9BZI7	2;2	2;2	2;2	Regulator of nonsense transcripts 3B	UPF3B	;	2	2	2	2	By MS/MS	By MS/MS	By matching	By MS/MS	By matching	By matching	By MS/MS	By MS/MS	By matching	By matching	By matching		1473800	1136500	0	0	0	0	1316700	0	0	0	0	0	1	1	0	1	0	0	2	0	0	0	0	0	5	1229.73
P22626;A0A087WUI2	P22626;A0A087WUI2	4;3	4;3	4;3	Heterogeneous nuclear ribonucleoproteins A2/B1	HNRNPA2B1	;	2	4	4	4	By matching	By matching	By MS/MS	By matching	By matching	By matching	By MS/MS	By MS/MS	By MS/MS	By MS/MS	By matching	By MS/MS	4294200	4912900	3559000	3341500	2781400	0	4304500	2437000	3993800	5575300	0	4710600	0	0	2	0	0	0	2	3	2	2	0	2	13	3583.05
F8W6I7;P09651;F8VTQ5;H0YH80;F8VZ49;Q32P51;F8W646;F8VYN5	F8W6I7;P09651;F8VTQ5;H0YH80;F8VZ49;Q32P51	10;10;7;6;5;5;4;1	10;10;7;6;5;5;4;1	10;10;7;6;5;5;4;1	Heterogeneous nuclear ribonucleoprotein A1;Heterogeneous nuclear ribonucleoprotein A1, N-terminally processed;Heterogeneous nuclear ribonucleoprotein A1-like 2	HNRNPA1;HNRNPA1L2	;;;;;	8	10	10	10	By MS/MS	By MS/MS	By MS/MS	By matching	By matching	By matching	By MS/MS	By MS/MS	By MS/MS	By MS/MS	By matching	By MS/MS	4019600	4359800	17947000	0	2108600	4373600	6277300	3209200	3147800	7344100	0	4736600	1	1	4	0	0	0	1	1	1	2	0	3	28	3353.92
P01037;P01036;P09228	P01037;P01036;P09228	2;2;1	2;2;1	2;2;1	Cystatin-SN;Cystatin-S;Cystatin-SA	CST1;CST4;CST2	;;	3	2	2	2	By matching	By matching	By matching	By matching	By matching	By matching	By matching	By MS/MS	By matching	By matching		By matching	1750800	0	0	0	822670	838810	950270	5084700	1425500	0	0	0	0	0	0	0	0	0	0	2	0	0	0	0	2	1460.85
P05109	P05109	2	2	2	Protein S100-A8;Protein S100-A8, N-terminally processed	S100A8		1	2	2	2	By MS/MS	By MS/MS	By MS/MS	By MS/MS	By MS/MS	By MS/MS	By MS/MS	By MS/MS	By MS/MS	By matching	By matching	By MS/MS	5019400	3807000	2583800	0	4405900	5428800	4122200	19159000	3915200	3849100	0	2479600	1	2	1	1	1	1	2	2	1	0	0	0	13	4188.15
Q92522	Q92522	3	3	3	Histone H1x	H1FX		1	3	3	3	By matching	By MS/MS	By matching	By matching	By matching	By matching	By matching	By MS/MS	By matching	By matching		By MS/MS	2338400	4608500	1600200	0	0	0	1527600	1176500	0	0	0	1661800	0	2	0	0	0	0	0	1	0	0	0	1	4	1951.14
P01876	P01876	5	5	2	Ig alpha-1 chain C region	IGHA1		1	5	5	2	By matching	By MS/MS	By MS/MS	By matching	By matching	By matching	By matching	By MS/MS	By matching	By MS/MS	By matching	By matching	1440500	1943300	1648300	950790	1333500	0	1108800	48158000	1150000	2433600	0	647590	0	2	1	0	0	0	0	8	0	1	0	0	13	1201.94
H7BY16;P19338	H7BY16;P19338	4;4	4;4	4;4	Nucleolin	NCL	;	2	4	4	4	By matching	By matching	By MS/MS	By matching	By matching	By matching	By matching	By MS/MS	By MS/MS	By matching		By MS/MS	0	1574200	6979000	0	0	1887400	2288900	1776000	2306400	0	0	2139300	0	0	2	0	0	0	0	0	1	0	0	1	9	0
E7EQB2;E7ER44;P02788;C9JCF5	E7EQB2;E7ER44;P02788	28;28;28;6	28;28;28;6	26;26;26;6	Lactotransferrin;Lactoferricin-H;Kaliocin-1;Lactoferroxin-A;Lactoferroxin-B;Lactoferroxin-C	LTF	;;	4	28	28	26	By matching	By matching	By matching	By matching	By matching	By matching	By matching	By MS/MS	By MS/MS	By matching	By matching	By MS/MS	3363600	2084500	633810	676030	3103400	368720	879070	307810000	5126400	2789100	0	1588700	0	0	0	0	0	0	0	37	1	0	0	1	43	2806.56
Q6P1L8	Q6P1L8	5	5	5	39S ribosomal protein L14, mitochondrial	MRPL14		1	5	5	5	By matching	By MS/MS	By matching	By matching	By MS/MS	By matching	By matching	By MS/MS	By matching	By matching		By MS/MS	2707600	3279500	2109000	3257900	2968800	2142300	1165700	1910700	2647600	963480	0	34647000	0	0	0	0	1	0	0	1	0	0	0	4	11	2259.2
Q9NX24;D6RC52;D6RCB9;J3QSY4;H0YC83	Q9NX24;D6RC52;D6RCB9;J3QSY4	5;4;4;3;1	5;4;4;3;1	5;4;4;3;1	H/ACA ribonucleoprotein complex subunit 2	NHP2	;;;	5	5	5	5	By MS/MS	By MS/MS	By MS/MS	By MS/MS	By MS/MS	By MS/MS	By MS/MS	By MS/MS	By MS/MS	By matching	By MS/MS	By MS/MS	57079000	61758000	47717000	79490000	30603000	28853000	14183000	55986000	31828000	8249400	60261000	78711000	3	2	5	2	1	2	1	4	3	0	6	7	43	47626.3
P69905;G3V1N2;CON__P01966	P69905;G3V1N2	5;4;2	5;4;2	5;4;2	Hemoglobin subunit alpha	HBA1;HBA2	;	3	5	5	5	By matching	By MS/MS	By MS/MS	By matching	By MS/MS	By matching	By matching	By MS/MS	By matching	By MS/MS		By matching	828710	1218200	1101500	2597000	1734000	1921900	1406000	1331500	1538200	2027500	0	1363600	0	1	1	0	1	0	0	1	0	1	0	0	17	691.469
K7EP65;K7EKS7;K7ELC4;K7EMH1;K7ERI7;P35268;K7EJT5	K7EP65;K7EKS7;K7ELC4;K7EMH1;K7ERI7;P35268;K7EJT5	3;3;3;3;3;3;2	3;3;3;3;3;3;2	3;3;3;3;3;3;2	60S ribosomal protein L22	RPL22	;;;;;;	7	3	3	3	By MS/MS	By MS/MS	By MS/MS	By matching	By matching	By MS/MS	By matching	By MS/MS	By MS/MS	By matching	By MS/MS	By MS/MS	7883400	4243000	11796000	5205700	3138900	9276000	2338200	4368300	5874300	3744700	3717100	10882000	2	1	1	0	0	2	0	0	1	0	2	2	17	6577.85
M0R226;Q9BQ48	M0R226;Q9BQ48	4;4	4;4	4;4	Ribosomal protein L34;39S ribosomal protein L34, mitochondrial	MRPL34	;	2	4	4	4	By matching	By MS/MS	By matching	By matching	By MS/MS	By matching	By matching	By MS/MS	By MS/MS	By matching	By matching	By MS/MS	3303400	3214700	4794000	2313600	7453700	4343700	1034800	2799900	10294000	1386500	2217500	4727700	0	1	0	0	1	0	0	1	3	0	0	2	15	2756.33
P17096	P17096	4	4	4	High mobility group protein HMG-I/HMG-Y	HMGA1		1	4	4	4	By MS/MS	By MS/MS	By MS/MS	By matching	By MS/MS	By matching	By matching	By MS/MS	By MS/MS	By MS/MS	By matching	By matching	9627200	6712100	3781100	6696400	4240000	2268200	3795500	2671500	7141100	3714800	2798200	3214100	2	3	1	0	2	0	0	1	3	2	0	0	17	8032.86
Q5JR95;P62241	Q5JR95;P62241	3;3	3;3	3;3	40S ribosomal protein S8	RPS8	;	2	3	3	3	By matching	By matching	By MS/MS	By matching	By matching	By MS/MS	By matching	By MS/MS	By MS/MS	By MS/MS		By MS/MS	0	2664100	3656400	3599000	0	3640200	0	3114100	4657100	0	0	8029300	0	0	1	0	0	1	0	2	1	1	0	2	10	0
P01834	P01834	3	3	3	Ig kappa chain C region	IGKC		1	3	3	3	By matching	By matching	By matching	By matching	By matching	By matching	By matching	By MS/MS	By matching	By matching	By matching	By matching	0	386880	383650	493660	492410	363350	500470	5665300	0	0	0	0	0	0	0	0	0	0	0	5	0	0	0	0	5	0
Q14684	Q14684	3	3	3	Ribosomal RNA processing protein 1 homolog B	RRP1B		1	3	3	3	By matching	By matching	By MS/MS	By matching	By matching		By MS/MS	By matching	By matching	By matching	By MS/MS	By matching	1057000	1101300	753750	0	0	0	1189900	1103700	0	1130700	0	835090	0	0	2	0	0	0	1	0	0	0	1	0	4	881.953
Q08188	Q08188	2	2	2	Protein-glutamine gamma-glutamyltransferase E;Protein-glutamine gamma-glutamyltransferase E 50 kDa catalytic chain;Protein-glutamine gamma-glutamyltransferase E 27 kDa non-catalytic chain	TGM3		1	2	2	2	By matching	By matching	By matching	By matching	By matching	By MS/MS	By matching	By matching	By MS/MS			By matching	0	0	0	0	0	881280	0	0	0	0	0	0	0	0	0	0	0	1	0	0	1	0	0	0	3	0
Q52LG2;Q8IUC0	Q52LG2;Q8IUC0	2;1	2;1	2;1	Keratin-associated protein 13-2;Keratin-associated protein 13-1	KRTAP13-2;KRTAP13-1	;	2	2	2	2					By matching						By MS/MS		0	0	0	0	384660	0	0	0	0	0	9080900	0	0	0	0	0	0	0	0	0	0	0	2	0	2	0
Q99879;U3KQK0;Q99880;Q99877;Q93079;Q5QNW6;P62807;P58876;P57053;O60814;Q96A08	Q99879;U3KQK0;Q99880;Q99877;Q93079;Q5QNW6;P62807;P58876;P57053;O60814	5;4;4;4;4;4;4;4;4;4;2	5;4;4;4;4;4;4;4;4;4;2	2;1;1;1;1;1;1;1;1;1;0	Histone H2B type 1-M;Histone H2B;Histone H2B type 1-L;Histone H2B type 1-N;Histone H2B type 1-H;Histone H2B type 2-F;Histone H2B type 1-C/E/F/G/I;Histone H2B type 1-D;Histone H2B type F-S;Histone H2B type 1-K	HIST1H2BM;HIST1H2BN;HIST1H2BL;HIST1H2BH;HIST2H2BF;HIST1H2BC;HIST1H2BD;H2BFS;HIST1H2BK	;;;;;;;;;	11	5	5	2	By MS/MS	By MS/MS	By MS/MS	By MS/MS	By MS/MS	By MS/MS	By MS/MS	By MS/MS	By MS/MS	By MS/MS	By MS/MS	By MS/MS	16374000	22998000	31308000	24233000	13386000	25086000	13154000	18911000	22338000	25012000	21213000	26108000	2	1	2	2	2	2	2	2	4	4	1	4	35	13662.3
P63261;P60709;I3L3I0;I3L1U9;I3L4N8;P63267;P68133;P68032;P62736;Q6S8J3;A5A3E0;G5E9R0;K7EM38;E7EVS6;I3L3R2;J3KT65;A6NL76;P0CG38;F8WCH0;C9JTX5;C9JUM1;C9JZR7;F8WB63;B8ZZJ2;C9JFL5;F6UVQ4;F6QUT6;Q9BYX7;P0CG39;Q562R1	P63261;P60709;I3L3I0;I3L1U9;I3L4N8;P63267;P68133;P68032;P62736;Q6S8J3;A5A3E0	7;7;4;4;4;4;4;4;4;4;4;3;3;3;3;3;3;3;2;2;2;2;2;2;2;2;2;2;2;1	7;7;4;4;4;4;4;4;4;4;4;3;3;3;3;3;3;3;2;2;2;2;2;2;2;2;2;2;2;1	7;7;4;4;4;4;4;4;4;4;4;3;3;3;3;3;3;3;2;2;2;2;2;2;2;2;2;2;2;1	Actin, cytoplasmic 2;Actin, cytoplasmic 2, N-terminally processed;Actin, cytoplasmic 1;Actin, cytoplasmic 1, N-terminally processed;Actin, gamma-enteric smooth muscle;Actin, alpha skeletal muscle;Actin, alpha cardiac muscle 1;Actin, aortic smooth muscle;POTE ankyrin domain family member E;POTE ankyrin domain family member F	ACTG1;ACTB;ACTG2;ACTA1;ACTC1;ACTA2;POTEE;POTEF	;;;;;;;;;;	30	7	7	7	By MS/MS	By MS/MS	By matching	By MS/MS	By MS/MS	By matching	By MS/MS	By MS/MS	By MS/MS	By MS/MS	By matching	By MS/MS	5781500	5939900	2961600	11138000	3579000	4258600	4251700	4147400	6871300	4913100	3161900	4236600	0	1	0	1	1	0	1	3	2	1	0	1	14	4824.04
P60866;E5RJX2;E5RIP1;G3XAN0	P60866;E5RJX2	5;3;2;2	5;3;2;2	5;3;2;2	40S ribosomal protein S20	RPS20	;	4	5	5	5	By MS/MS	By MS/MS	By MS/MS	By MS/MS	By MS/MS	By MS/MS	By MS/MS	By MS/MS	By MS/MS	By MS/MS	By MS/MS	By MS/MS	28355000	15648000	29645000	35046000	22215000	29920000	11667000	36654000	45880000	12652000	17346000	21787000	2	3	6	4	2	4	2	5	8	3	6	6	61	23659.2
P26373;J3QSB4;H3BUK8;H3BTH3;J3KS98	P26373;J3QSB4	5;3;1;1;1	5;3;1;1;1	5;3;1;1;1	60S ribosomal protein L13	RPL13	;	5	5	5	5	By MS/MS	By MS/MS	By MS/MS	By MS/MS	By MS/MS	By MS/MS	By MS/MS	By MS/MS	By MS/MS	By MS/MS	By MS/MS	By MS/MS	17580000	14106000	26572000	33017000	22887000	20883000	12693000	28023000	40816000	7316600	14058000	40043000	1	2	4	1	2	1	1	3	4	1	3	4	37	14668.6
J3QSA3;F5GZ39;M0R1V7;J3QS39;Q49A90;J3QTR3;F5H6Q2;F5GYU3;F5H2Z3;F5H265;B4DV12;F5H388;F5H747;F5GXK7;J3QKN0;Q5PY61;Q96C32;P62987;P62979;P0CG47;P0CG48;M0R1M6;M0R2S1	J3QSA3;F5GZ39;M0R1V7;J3QS39;Q49A90;J3QTR3;F5H6Q2;F5GYU3;F5H2Z3;F5H265;B4DV12;F5H388;F5H747;F5GXK7;J3QKN0;Q5PY61;Q96C32;P62987;P62979;P0CG47;P0CG48;M0R1M6;M0R2S1	2;2;2;2;2;2;2;2;2;2;2;2;2;2;2;2;2;2;2;2;2;1;1	2;2;2;2;2;2;2;2;2;2;2;2;2;2;2;2;2;2;2;2;2;1;1	2;2;2;2;2;2;2;2;2;2;2;2;2;2;2;2;2;2;2;2;2;1;1	Ubiquitin-60S ribosomal protein L40;Ubiquitin;60S ribosomal protein L40;Ubiquitin-40S ribosomal protein S27a;Ubiquitin;40S ribosomal protein S27a;Polyubiquitin-B;Ubiquitin;Polyubiquitin-C;Ubiquitin	UBB;UBC;UBA52;RPS27A	;;;;;;;;;;;;;;;;;;;;;;	23	2	2	2	By matching	By MS/MS	By MS/MS	By MS/MS	By matching	By matching	By MS/MS	By MS/MS	By MS/MS	By MS/MS	By MS/MS	By MS/MS	9806700	6600800	11171000	8450400	9026400	8522400	8232600	8422100	9205000	11112000	9579200	8384100	0	1	1	1	0	0	1	2	2	1	3	1	16	8182.63
P62081;B5MCP9	P62081;B5MCP9	5;3	5;3	5;3	40S ribosomal protein S7	RPS7	;	2	5	5	5	By MS/MS	By matching	By MS/MS	By matching	By MS/MS	By matching	By matching	By MS/MS	By MS/MS	By matching	By MS/MS	By MS/MS	4509800	3406200	9041900	4512700	5088500	7132600	3653300	7032800	6255400	6963900	14459000	6499700	1	0	2	0	1	0	0	2	3	0	2	3	19	3762.94
Q8IXM3	Q8IXM3	5	5	5	39S ribosomal protein L41, mitochondrial	MRPL41		1	5	5	5	By matching	By MS/MS	By matching	By matching	By matching	By matching	By matching	By MS/MS	By matching	By matching	By matching	By MS/MS	0	2485200	2930000	2861700	3419900	0	0	2947300	2867200	2154200	0	6476700	0	1	0	0	0	0	0	2	0	0	0	1	8	0
P62805	P62805	5	5	5	Histone H4	HIST1H4A		1	5	5	5	By MS/MS	By MS/MS	By MS/MS	By MS/MS	By MS/MS	By MS/MS	By MS/MS	By MS/MS	By MS/MS	By MS/MS	By matching	By MS/MS	13319000	8364400	8920100	11555000	13715000	12951000	10436000	8810400	26102000	21799000	6598200	18644000	2	1	1	1	2	1	1	3	4	2	0	5	30	11113.3
D6R9P3;D6RD18;D6RBZ0;Q99729	D6R9P3;D6RD18;D6RBZ0;Q99729	13;13;13;10	13;13;13;10	13;13;13;10	Heterogeneous nuclear ribonucleoprotein A/B	HNRNPAB	;;;	4	13	13	13	By MS/MS	By MS/MS	By MS/MS	By MS/MS	By MS/MS	By MS/MS	By MS/MS	By MS/MS	By MS/MS	By MS/MS	By MS/MS	By MS/MS	43431000	128300000	229220000	81079000	54589000	85519000	107050000	62995000	72352000	124030000	72752000	59969000	1	9	6	2	2	3	4	5	5	6	10	6	101	36238.5
O43290;E9PQI8	O43290	8;2	8;2	8;2	U4/U6.U5 tri-snRNP-associated protein 1	SART1		2	8	8	8	By MS/MS	By MS/MS	By MS/MS	By matching	By matching	By matching	By MS/MS	By MS/MS	By MS/MS	By MS/MS	By matching	By MS/MS	7487600	6378300	3353800	4729400	3004700	2748700	5814800	1804900	4653200	6280600	4519000	1214800	2	3	1	0	0	0	2	1	1	1	0	1	13	6247.59
E9PKZ0;P62917;G3V1A1;E9PP36;E9PKU4	E9PKZ0;P62917;G3V1A1;E9PP36;E9PKU4	4;4;3;2;2	4;4;3;2;2	4;4;3;2;2	60S ribosomal protein L8	RPL8	;;;;	5	4	4	4	By matching	By matching	By MS/MS	By MS/MS	By matching	By MS/MS	By matching	By MS/MS	By MS/MS	By matching	By MS/MS	By MS/MS	7406400	5195600	16932000	12687000	8641200	9049300	5809500	17210000	13373000	4434600	16331000	9613400	0	0	3	1	0	2	0	4	2	0	1	1	20	6179.84
H0YLA2;P37108	H0YLA2;P37108	5;5	5;5	5;5	Signal recognition particle 14 kDa protein	SRP14	;	2	5	5	5	By MS/MS	By matching	By MS/MS	By MS/MS	By matching	By matching	By MS/MS	By MS/MS	By MS/MS	By MS/MS	By MS/MS	By MS/MS	5981400	4642700	7555900	8242000	5356100	5674300	7545800	8125800	7693000	8406300	22041000	6499500	3	0	1	1	0	0	2	6	3	1	3	2	26	4990.83
C9J0D1;Q71UI9;P0C0S5;C9J386	C9J0D1;Q71UI9;P0C0S5;C9J386	3;3;3;2	3;3;3;2	1;1;1;1	Histone H2A;Histone H2A.V;Histone H2A.Z	H2AFV;H2AFZ	;;;	4	3	3	1	By matching	By MS/MS	By MS/MS	By MS/MS	By matching	By MS/MS	By MS/MS	By MS/MS	By MS/MS	By MS/MS	By MS/MS	By MS/MS	57490000	33516000	45317000	58928000	29703000	35202000	47172000	45683000	56258000	73974000	24962000	63209000	0	1	1	1	0	1	1	4	2	2	6	3	26	47969.2
A0A087X0X3;P52272;M0R019;M0R2T0;M0R0Y6;M0QYQ7;M0R0N3;M0QY96;M0R2I7	A0A087X0X3;P52272;M0R019;M0R2T0;M0R0Y6;M0QYQ7;M0R0N3	10;10;7;6;5;5;5;2;2	10;10;7;6;5;5;5;2;2	10;10;7;6;5;5;5;2;2	Heterogeneous nuclear ribonucleoprotein M	HNRNPM	;;;;;;	9	10	10	10	By matching	By MS/MS	By MS/MS	By matching	By matching	By matching	By MS/MS	By MS/MS	By matching	By MS/MS	By MS/MS	By matching	4935000	11476000	5188100	3633700	3988700	2829500	8384900	2520500	3870200	4689300	6991500	2507000	0	2	2	0	0	0	2	2	0	1	1	0	17	4117.73
P39019;M0R2L9;A0A075B6E2;M0QXK4;M0QYF7;M0R140	P39019;M0R2L9;A0A075B6E2;M0QXK4;M0QYF7;M0R140	6;3;3;3;3;3	6;3;3;3;3;3	6;3;3;3;3;3	40S ribosomal protein S19	RPS19	;;;;;	6	6	6	6	By matching	By matching	By MS/MS	By MS/MS	By matching	By MS/MS	By matching	By MS/MS	By MS/MS	By MS/MS	By MS/MS	By MS/MS	12844000	11222000	19650000	15403000	11193000	13597000	7384500	12112000	57470000	47695000	6636600	14640000	0	0	1	0	0	2	0	2	4	3	3	2	20	10716.9
P16989;Q9Y2T7;A0A0D9SEI8	P16989	9;3;2	9;3;2	5;0;1	Y-box-binding protein 3	YBX3		3	9	9	5	By matching	By matching	By MS/MS	By matching	By matching	By matching	By MS/MS	By MS/MS	By MS/MS	By MS/MS	By MS/MS	By MS/MS	4219800	8311100	16246000	6663700	6142900	8582100	11577000	9366800	10499000	6859300	6958700	5320100	0	0	2	0	0	0	3	2	3	1	1	3	24	3520.97
P23246	P23246	6	6	6	Splicing factor, proline- and glutamine-rich	SFPQ		1	6	6	6	By matching	By MS/MS	By MS/MS	By matching	By matching	By matching	By matching	By MS/MS	By matching	By MS/MS	By matching	By MS/MS	0	2959700	8582400	0	1616000	1663600	3978000	1717900	0	3298600	0	1747300	0	1	2	0	0	0	0	2	0	1	0	1	14	0
Q01085;C9JTN7;A6NKZ9;F8WE16;E7ETJ9;E7ETC0;H7BY49;F8W8I6;P31483	Q01085;C9JTN7	3;2;1;1;1;1;1;1;1	3;2;1;1;1;1;1;1;1	3;2;1;1;1;1;1;1;1	Nucleolysin TIAR	TIAL1;TIA1	;	9	3	3	3	By matching	By MS/MS	By matching	By MS/MS	By matching	By MS/MS	By MS/MS	By matching	By matching	By matching	By matching	By matching	0	2945400	0	0	0	0	0	0	0	0	0	0	0	1	0	1	0	1	0	0	0	0	0	0	5	0
A0A1B0GTK2;A0A1B0GVD3;Q6ZN17	A0A1B0GTK2;A0A1B0GVD3;Q6ZN17	2;2;2	2;2;2	2;2;2	Protein lin-28 homolog B	LIN28B	;;	3	2	2	2		By matching	By MS/MS		By matching	By matching		By matching	By matching	By matching	By matching	By matching	0	0	1098100	0	0	0	0	0	0	0	0	0	0	0	1	0	0	0	0	0	0	0	0	0	2	0
P05089	P05089	2	2	2	Arginase-1	ARG1		1	2	2	2	By matching	By MS/MS	By matching	By matching	By matching	By matching	By matching	By matching		By matching	By matching	By matching	0	774380	0	0	0	0	0	0	0	0	0	0	0	1	0	0	0	0	0	0	0	0	0	0	2	0
E9PCY7;G8JLB6;P31943;H0YBG7;H0YBD7;H0YB39;P55795;E5RGH4;E7EQJ0;D6RAM1;H0YAQ2;E5RGV0;D6R9T0;D6RFM3;D6RIT2;D6RIU0;D6RDU3;D6RJ04;D6RIH9;D6RBM0	E9PCY7;G8JLB6;P31943;H0YBG7;H0YBD7;H0YB39;P55795	4;4;4;3;3;3;3;1;1;1;1;1;1;1;1;1;1;1;1;1	2;2;2;1;1;1;2;1;1;1;1;1;1;1;1;1;1;1;1;1	2;2;2;1;1;1;2;1;1;1;1;1;1;1;1;1;1;1;1;1	Heterogeneous nuclear ribonucleoprotein H;Heterogeneous nuclear ribonucleoprotein H, N-terminally processed;Heterogeneous nuclear ribonucleoprotein H2	HNRNPH1;HNRNPH2	;;;;;;	20	4	2	2	By matching	By matching	By matching	By matching	By matching	By matching	By matching	By MS/MS	By matching	By matching		By matching	0	771570	0	0	0	0	0	0	0	0	0	0	0	0	0	0	0	0	0	1	0	0	0	0	1	0
O60869	O60869	2	2	2	Endothelial differentiation-related factor 1	EDF1		1	2	2	2	By MS/MS	By matching	By matching	By matching	By matching	By matching	By matching	By MS/MS	By matching	By MS/MS	By matching	By MS/MS	1396300	0	1557900	0	0	0	0	0	0	0	0	5997400	1	0	0	0	0	0	0	1	0	1	0	3	9	1165.06
Q15233;C9IZL7;H7C367	Q15233;C9IZL7;H7C367	2;1;1	2;1;1	2;1;1	Non-POU domain-containing octamer-binding protein	NONO	;;	3	2	2	2			By MS/MS										0	0	451120	0	0	0	0	0	0	0	0	0	0	0	0	0	0	0	0	0	0	0	0	0	1	0
H0YN88;A0A075B716;P08708;H0YN73;H3BNC9	H0YN88;A0A075B716;P08708;H0YN73	3;3;3;2;1	3;3;3;2;1	3;3;3;2;1	40S ribosomal protein S17	RPS17	;;;	5	3	3	3	By matching	By MS/MS	By matching	By matching	By matching	By matching	By matching	By matching	By matching	By matching		By matching	0	0	4452800	0	0	0	0	0	0	0	0	1891800	0	1	0	0	0	0	0	0	0	0	0	0	4	0
F8WJN3;Q16630;F8W084	F8WJN3;Q16630	3;3;1	3;3;1	3;3;1	Cleavage and polyadenylation specificity factor subunit 6	CPSF6	;	3	3	3	3	By matching	By matching	By matching									By matching	0	615030	0	0	0	0	0	0	0	0	0	588220	0	0	0	0	0	0	0	0	0	0	0	0	3	0
Q9BQ61;K7ELS0;K7ERU7;K7EN60	Q9BQ61;K7ELS0;K7ERU7;K7EN60	2;1;1;1	2;1;1;1	2;1;1;1	Uncharacterized protein C19orf43	C19orf43	;;;	4	2	2	2	By matching	By matching		By matching	By matching		By MS/MS	By matching	By MS/MS	By matching		By matching	0	0	0	0	0	0	0	0	0	0	0	0	0	0	0	0	0	0	1	0	1	0	0	0	4	0
Q71RC2;F8W1I4;Q8TBL5;A0A087WTL9;F8VY40;Q96J85;X6RLN4	Q71RC2;F8W1I4;Q8TBL5;A0A087WTL9;F8VY40;Q96J85;X6RLN4	2;1;1;1;1;1;1	2;1;1;1;1;1;1	2;1;1;1;1;1;1	La-related protein 4	LARP4	;;;;;;	7	2	2	2		By matching	By MS/MS				By MS/MS	By matching	By matching	By matching		By MS/MS	0	0	0	0	0	0	0	0	0	0	0	0	0	0	0	0	0	0	1	0	0	0	0	0	2	0
Q96PK6	Q96PK6	2	2	2	RNA-binding protein 14	RBM14		1	2	2	2	By matching		By matching									By matching	0	0	0	0	0	0	0	0	0	0	0	0	0	0	0	0	0	0	0	0	0	0	0	0	3	0
K7EKJ7;A0A0U1RRM4;P26599;K7ELW5;K7ES59;A0A0D9SF20;A6NLN1	K7EKJ7;A0A0U1RRM4;P26599;K7ELW5;K7ES59;A0A0D9SF20;A6NLN1	2;2;2;1;1;1;1	2;2;2;1;1;1;1	2;2;2;1;1;1;1	Polypyrimidine tract-binding protein 1	PTBP1	;;;;;;	7	2	2	2			By matching										0	0	0	0	0	0	0	0	0	0	0	0	0	0	0	0	0	0	0	0	0	0	0	0	2	0
Q96I24	Q96I24	2	2	2	Far upstream element-binding protein 3	FUBP3		1	2	2	2					By matching								0	0	0	0	0	0	0	0	0	0	0	0	0	0	0	0	0	0	0	0	0	0	0	0	2	0
B1ANR0;Q13310;H0Y5F5;H0YEU6;H0YCC8	B1ANR0;Q13310;H0Y5F5	7;7;4;2;1	2;2;2;1;1	2;2;2;1;1	Polyadenylate-binding protein;Polyadenylate-binding protein 4	PABPC4	;;	5	7	2	2	By matching	By matching	By matching	By matching	By matching	By matching	By matching	By MS/MS	By matching	By matching		By matching	0	0	0	0	0	0	0	0	0	0	0	0	0	0	0	0	0	0	0	1	0	0	0	0	4	0
Q14676	Q14676	2	2	2	Mediator of DNA damage checkpoint protein 1	MDC1		1	2	2	2	By matching	By MS/MS	By matching	By matching	By matching		By MS/MS		By matching	By MS/MS	By matching	By matching	0	1365900	0	0	0	0	0	0	0	3288200	0	0	0	1	0	0	0	0	0	0	0	1	0	0	2	0
P61978;Q5T6W2;S4R359	P61978;Q5T6W2	3;2;1	3;2;1	3;2;1	Heterogeneous nuclear ribonucleoprotein K	HNRNPK	;	3	3	3	3	By matching	By matching	By matching	By matching			By MS/MS			By matching	By matching	By matching	0	0	600440	0	0	0	0	0	0	563920	0	357400	0	0	0	0	0	0	1	0	0	0	0	0	4	0
E7EX17;P23588;F8VX11;F8W0K0;F8VRU1;F8VYE9;F8VSC7;F8VP89	E7EX17;P23588;F8VX11	5;5;3;1;1;1;1;1	5;5;3;1;1;1;1;1	5;5;3;1;1;1;1;1	Eukaryotic translation initiation factor 4B	EIF4B	;;	8	5	5	5	By matching	By matching	By MS/MS	By matching	By matching	By matching	By matching	By matching	By matching	By matching	By matching	By matching	0	1298100	0	0	0	0	0	0	0	807090	0	943050	0	0	2	0	0	0	0	0	0	0	0	0	5	0
P05455;E9PGX9;E9PFL9;E7ERC4	P05455;E9PGX9;E9PFL9;E7ERC4	2;1;1;1	2;1;1;1	2;1;1;1	Lupus La protein	SSB	;;;	4	2	2	2	By matching		By matching			By matching	By matching				By MS/MS	By matching	0	0	0	0	0	0	0	0	0	0	0	602130	0	0	0	0	0	0	0	0	0	0	1	0	2	0
P49790	P49790	2	2	2	Nuclear pore complex protein Nup153	NUP153		1	2	2	2		By MS/MS	By matching				By matching	By matching	By matching			By matching	0	0	0	0	0	0	0	0	0	0	0	639510	0	1	0	0	0	0	0	0	0	0	0	0	2	0
Q7Z7K6;A0A0M3HER2	Q7Z7K6;A0A0M3HER2	2;1	2;1	2;1	Centromere protein V	CENPV	;	2	2	2	2			By matching					By matching				By MS/MS	0	0	0	0	0	0	0	0	0	0	0	657070	0	0	0	0	0	0	0	0	0	0	0	1	2	0
Q13405;E9PI78;H0YDP7;E9PNF1	Q13405;E9PI78;H0YDP7;E9PNF1	2;1;1;1	2;1;1;1	2;1;1;1	39S ribosomal protein L49, mitochondrial	MRPL49	;;;	4	2	2	2		By matching	By matching					By matching	By matching			By MS/MS	0	0	0	0	0	0	0	0	0	0	0	673750	0	0	0	0	0	0	0	0	0	0	0	2	4	0
A2ABK4;A0A0A0MT02;P18615;A0A0G2JI50;E9PD43;A0A0A0MSN9	A2ABK4;A0A0A0MT02;P18615;A0A0G2JI50;E9PD43;A0A0A0MSN9	2;2;2;1;1;1	2;2;2;1;1;1	2;2;2;1;1;1	Negative elongation factor E	NELFE	;;;;;	6	2	2	2	By matching	By matching	By matching	By matching	By matching	By matching	By matching	By matching	By matching	By matching	By matching	By MS/MS	0	0	0	0	0	0	0	0	0	0	0	803480	0	0	0	0	0	0	0	0	0	0	0	1	2	0
Q8WVC2;Q9BYK1;P63220	Q8WVC2;Q9BYK1;P63220	2;2;2	2;2;2	2;2;2	40S ribosomal protein S21	RPS21	;;	3	2	2	2	By matching		By matching	By matching	By matching	By matching		By matching		By matching		By MS/MS	0	0	0	0	0	0	0	0	0	0	0	959840	0	0	0	0	0	0	0	0	0	0	0	2	2	0
A0A087WYF5;A0A087WYT0;A0A087WV42;A0A087WZY1;A0A0A0MT31;P02810	A0A087WYF5;A0A087WYT0;A0A087WV42;A0A087WZY1;A0A0A0MT31;P02810	3;3;3;3;2;2	3;3;3;3;2;2	3;3;3;3;2;2	Salivary acidic proline-rich phosphoprotein 1/2;Salivary acidic proline-rich phosphoprotein 1/2;Salivary acidic proline-rich phosphoprotein 3/4;Peptide P-C	PRH1	;;;;;	6	3	3	3	By MS/MS	By matching	By matching		By matching	By matching	By matching	By MS/MS	By matching		By matching	By matching	0	0	0	0	0	0	0	0	0	0	802080	0	2	0	0	0	0	0	0	1	0	0	0	0	3	0
G5E972;P42167;P42166;H0YJH7	G5E972;P42167;P42166;H0YJH7	2;2;2;1	2;2;2;1	2;2;2;1	Lamina-associated polypeptide 2, isoforms beta/gamma;Thymopoietin;Thymopentin;Lamina-associated polypeptide 2, isoform alpha;Thymopoietin;Thymopentin	TMPO	;;;	4	2	2	2	By matching	By matching	By MS/MS	By matching	By matching		By matching	By matching	By matching	By matching		By MS/MS	0	0	0	0	0	0	0	0	0	0	0	2244500	0	0	0	0	0	0	0	0	0	0	0	1	1	0
Q6P161	Q6P161	2	2	2	39S ribosomal protein L54, mitochondrial	MRPL54		1	2	2	2		By matching	By MS/MS	By matching	By matching	By matching	By matching	By MS/MS		By matching		By MS/MS	0	0	0	0	0	0	0	0	0	0	0	3011800	0	0	2	0	0	0	0	1	0	0	0	1	5	0
K7EIE8;O95983;A0A087WT34;A0A087X1H1;A0A0A0MTS6	K7EIE8;O95983;A0A087WT34;A0A087X1H1;A0A0A0MTS6	2;2;1;1;1	2;2;1;1;1	2;2;1;1;1	Methyl-CpG-binding domain protein 3	MBD3	;;;;	5	2	2	2		By matching	By matching	By matching				By matching	By matching	By matching		By MS/MS	0	0	0	0	0	0	0	0	0	0	0	4161200	0	0	0	0	0	0	0	0	0	0	0	2	4	0
Q01469	Q01469	2	2	2	Fatty acid-binding protein, epidermal	FABP5		1	2	2	2	By matching	By matching	By matching	By matching	By matching	By matching	By MS/MS	By matching	By MS/MS	By MS/MS	By matching	By matching	0	0	0	0	0	0	0	0	0	2584500	0	0	0	0	0	0	0	0	1	0	1	1	0	0	4	0
P62857	P62857	2	2	2	40S ribosomal protein S28	RPS28		1	2	2	2	By matching	By MS/MS	By matching	By matching	By MS/MS	By matching	By matching	By matching	By MS/MS	By MS/MS	By matching	By matching	0	0	0	0	0	0	0	0	0	0	0	5373200	0	1	0	0	1	0	0	0	0	1	0	0	5	0
A0A087WXM6;J3QQT2;J3KRX5;A0A0A6YYL6;P18621;J3KSJ0;A0A087WY81;J3KRB3;A0A087WWH0;J3QS96;J3QLC8;A0A0A0MRF8	A0A087WXM6;J3QQT2;J3KRX5;A0A0A6YYL6;P18621;J3KSJ0;A0A087WY81;J3KRB3;A0A087WWH0;J3QS96;J3QLC8;A0A0A0MRF8	2;2;2;2;2;1;1;1;1;1;1;1	2;2;2;2;2;1;1;1;1;1;1;1	2;2;2;2;2;1;1;1;1;1;1;1	60S ribosomal protein L17	RPL17;RPL17-C18orf32	;;;;;;;;;;;	12	2	2	2	By matching	By matching	By MS/MS	By MS/MS	By matching	By matching	By matching	By MS/MS	By MS/MS			By MS/MS	0	0	0	0	0	0	0	0	0	0	0	5561000	0	0	1	0	0	0	0	0	1	0	0	2	6	0
Q15427	Q15427	2	2	2	Splicing factor 3B subunit 4	SF3B4		1	2	2	2	By matching	By matching	By matching	By matching	By matching		By matching		By MS/MS	By matching		By matching	0	0	0	0	0	0	0	0	0	6274500	0	0	0	0	0	0	0	0	0	0	0	0	0	0	1	0
Q9HCI5	Q9HCI5	2	2	2	Melanoma-associated antigen E1	MAGEE1		1	2	2	2	By matching	By matching		By matching	By matching				By matching		By matching		0	0	0	0	0	0	0	0	0	0	6593000	0	0	0	0	0	0	0	0	0	0	0	0	0	2	0
P62316;K7ERG4;K7EJB5	P62316;K7ERG4	8;5;2	8;5;2	8;5;2	Small nuclear ribonucleoprotein Sm D2	SNRPD2	;	3	8	8	8	By matching	By MS/MS	By MS/MS	By MS/MS	By MS/MS	By MS/MS	By MS/MS	By MS/MS	By MS/MS	By MS/MS	By MS/MS	By MS/MS	10259000	15955000	26189000	11517000	12041000	37472000	12990000	72504000	22878000	17696000	142460000	72214000	0	2	8	1	1	4	1	11	3	2	9	9	68	8560.03
Q96CT7;M0R2F5	Q96CT7	9;4	9;4	9;4	Coiled-coil domain-containing protein 124	CCDC124		2	9	9	9	By matching	By MS/MS	By MS/MS	By MS/MS	By matching	By MS/MS	By MS/MS	By MS/MS	By MS/MS	By matching	By MS/MS	By MS/MS	8166000	14092000	7539900	9692500	9047200	11870000	15228000	15307000	20898000	9534900	46835000	37277000	0	4	2	1	0	1	1	6	4	0	4	8	42	6813.65
P52597;A0A1B0GW42	P52597	5;1	5;1	3;1	Heterogeneous nuclear ribonucleoprotein F;Heterogeneous nuclear ribonucleoprotein F, N-terminally processed	HNRNPF		2	5	5	3	By matching	By matching	By MS/MS	By matching	By matching	By MS/MS	By matching	By MS/MS	By matching	By matching	By matching	By MS/MS	0	2106200	11206000	0	1945700	3903400	2912900	1996600	997890	1991800	0	5725400	0	0	4	0	0	1	0	1	0	0	0	2	12	0
P16403	P16403	7	7	1	Histone H1.2	HIST1H1C		1	7	7	1	By MS/MS	By MS/MS	By MS/MS	By MS/MS	By MS/MS	By MS/MS	By MS/MS	By MS/MS	By MS/MS	By MS/MS	By MS/MS	By MS/MS	34174000	30482000	21632000	17404000	7431600	9860000	25157000	12096000	33943000	87495000	41822000	35293000	4	5	5	2	0	1	3	3	6	6	11	8	59	28514.5
H0YFY6;A0A087WY61;Q14980;K4DIE0	H0YFY6;A0A087WY61;Q14980;K4DIE0	2;2;2;1	2;2;2;1	2;2;2;1	Nuclear mitotic apparatus protein 1	NUMA1	;;;	4	2	2	2	By matching	By matching						By MS/MS		By MS/MS		By matching	0	0	0	0	0	0	0	308660	0	0	0	0	0	0	0	0	0	0	0	1	0	1	0	0	3	0
P38159;H3BT71;H0Y6E7;Q96E39;H3BUY5;H3BR27;A0A1B0GUK8;H3BNC1;O75526;Q8N7X1	P38159;H3BT71;H0Y6E7;Q96E39	10;8;7;7;4;3;3;2;2;1	10;8;7;7;4;3;3;2;2;1	10;8;7;7;4;3;3;2;2;1	RNA-binding motif protein, X chromosome;RNA-binding motif protein, X chromosome, N-terminally processed;RNA binding motif protein, X-linked-like-1	RBMX;RBMXL1	;;;	10	10	10	10	By MS/MS	By MS/MS	By MS/MS	By MS/MS	By matching	By MS/MS	By MS/MS	By MS/MS	By MS/MS	By MS/MS	By MS/MS	By MS/MS	13140000	22558000	30142000	15243000	8460400	13268000	18891000	22876000	41912000	22052000	27688000	49556000	2	1	5	2	0	2	3	6	4	2	4	7	49	10963.9
P08670;B0YJC4;B0YJC5;A0A1B0GTT5;A0A1B0GVG8;H7C5W5;P17661;P41219;B4DIR1;K7ELP4;F8W835;K7EJU1;K7EKH9;A0A1X7SCE1;K7EMP8;A0A1X7SBR3;A0A1W2PR46;E7EMV2;E7ESP9;Q8IWY7;P14136;Q16352;P07196;P07197	P08670;B0YJC4	40;37;19;11;5;4;4;4;1;1;1;1;1;1;1;1;1;1;1;1;1;1;1;1	40;37;19;11;5;4;4;4;1;1;1;1;1;1;1;1;1;1;1;1;1;1;1;1	37;34;17;10;5;3;2;3;0;0;1;0;0;0;0;0;0;0;0;0;0;0;0;0	Vimentin	VIM	;	24	40	40	37	By MS/MS	By MS/MS	By MS/MS	By MS/MS	By MS/MS	By MS/MS	By MS/MS	By MS/MS	By MS/MS	By MS/MS	By MS/MS	By MS/MS	21820000	44231000	112640000	79509000	31384000	45079000	118280000	455880000	28936000	55745000	338890000	896660000	0	4	22	6	1	4	10	48	5	5	53	63	277	18206.4
P01833	P01833	4	4	4	Polymeric immunoglobulin receptor;Secretory component	PIGR		1	4	4	4		By matching			By matching		By matching	By MS/MS				By matching	0	0	0	0	764460	0	0	9349500	0	0	0	0	0	0	0	0	0	0	0	4	0	0	0	0	4	0
Q9Y3U8;J3QSB5	Q9Y3U8;J3QSB5	2;1	2;1	2;1	60S ribosomal protein L36	RPL36	;	2	2	2	2		By matching	By MS/MS	By matching	By matching			By matching	By matching			By MS/MS	0	0	0	0	0	0	0	0	515280	0	0	0	0	0	1	0	0	0	0	0	0	0	0	1	2	0
P22735	P22735	2	2	2	Protein-glutamine gamma-glutamyltransferase K	TGM1		1	2	2	2	By matching	By matching	By MS/MS	By matching	By matching	By matching	By matching		By matching	By matching			0	0	0	0	0	0	394060	0	0	0	0	0	0	0	1	0	0	0	0	0	0	0	0	0	1	0
B2R5W2;P07910;G3V4C1;G3V2Q1;G3V4W0;B4DY08;G3V576;G3V5V7;G3V2D6;G3V555;G3V575;A0A0G2JPF8;A0A0G2JNQ3;P0DMR1;O60812;B7ZW38;B2RXH8;G3V5X6;G3V3K6;G3V251;B4DSU6;G3V4M8;G3V2H6	B2R5W2;P07910;G3V4C1;G3V2Q1;G3V4W0;B4DY08;G3V576;G3V5V7;G3V2D6;G3V555;G3V575	14;14;13;13;12;12;11;9;9;7;7;6;6;6;6;6;6;5;5;5;5;4;3	14;14;13;13;12;12;11;9;9;7;7;6;6;6;6;6;6;5;5;5;5;4;3	14;14;13;13;12;12;11;9;9;7;7;6;6;6;6;6;6;5;5;5;5;4;3	Heterogeneous nuclear ribonucleoproteins C1/C2	HNRNPC	;;;;;;;;;;	23	14	14	14	By MS/MS	By MS/MS	By MS/MS	By MS/MS	By MS/MS	By MS/MS	By MS/MS	By MS/MS	By MS/MS	By MS/MS	By MS/MS	By MS/MS	55610000	89772000	74029000	67994000	30170000	75509000	96232000	91942000	294930000	110330000	92213000	93569000	5	10	10	3	1	4	7	14	26	5	17	13	136	46400.5
Q9NSI2;C9JJU7	Q9NSI2	3;1	3;1	3;1	Protein FAM207A	FAM207A		2	3	3	3	By matching	By matching	By matching				By matching	By matching	By MS/MS	By MS/MS		By MS/MS	0	0	0	0	0	0	0	0	601440	763450	0	1997700	0	0	0	0	0	0	0	0	1	1	0	2	5	0
B5MBX0;Q96FF9;H0YCL8	B5MBX0;Q96FF9	3;3;1	3;3;1	3;3;1	Sororin	CDCA5	;	3	3	3	3	By matching	By matching	By matching	By matching	By matching	By matching	By matching	By MS/MS	By matching	By matching		By MS/MS	0	0	0	0	0	0	0	880500	0	0	0	1626900	0	0	0	0	0	0	0	1	0	0	0	1	3	0
Q14011;K7ENX8;K7ELV6;K7EJV5;K7ELT6;K7EJV1;K7EMY9;K7EPM4;K7ER40;K7EQR7;D6W5Y5;K7EQX4;K7ENN6;K7EIF7;K7EQL0	Q14011;K7ENX8;K7ELV6;K7EJV5;K7ELT6;K7EJV1;K7EMY9;K7EPM4;K7ER40;K7EQR7;D6W5Y5	3;2;2;2;2;2;2;2;2;2;2;1;1;1;1	3;2;2;2;2;2;2;2;2;2;2;1;1;1;1	3;2;2;2;2;2;2;2;2;2;2;1;1;1;1	Cold-inducible RNA-binding protein	CIRBP	;;;;;;;;;;	15	3	3	3	By matching	By MS/MS	By matching	By matching	By matching		By matching	By MS/MS	By MS/MS	By MS/MS	By matching	By matching	0	1887500	0	0	0	0	0	975580	0	0	0	0	0	1	0	0	0	0	0	1	1	1	0	0	4	0
C9JUJ0;Q9UFW8	C9JUJ0;Q9UFW8	2;2	2;2	2;2	CGG triplet repeat-binding protein 1	CGGBP1	;	2	2	2	2	By matching		By matching	By matching			By matching	By MS/MS	By matching			By MS/MS	0	0	0	0	0	0	0	1013400	0	0	0	0	0	0	0	0	0	0	0	1	0	0	0	1	2	0
Q9NQ50	Q9NQ50	2	2	2	39S ribosomal protein L40, mitochondrial	MRPL40		1	2	2	2	By matching				By matching		By MS/MS	By MS/MS	By MS/MS	By matching	By MS/MS	By MS/MS	0	0	0	0	1078900	0	0	1320100	1600000	0	0	2645700	0	0	0	0	0	0	1	1	1	0	1	2	6	0
P48741;P17066	P48741;P17066	2;2	2;2	1;1	Putative heat shock 70 kDa protein 7;Heat shock 70 kDa protein 6	HSPA7;HSPA6	;	2	2	2	1	By matching	By matching	By MS/MS	By matching	By matching	By matching	By matching	By MS/MS	By matching	By matching		By matching	0	0	0	0	0	0	0	1123100	0	0	0	0	0	0	1	0	0	0	0	1	0	0	0	0	4	0
A0A087WVQ9;Q5VTE0;P68104;A6PW80;Q5JR01;A0A087WV01;Q05639	A0A087WVQ9;Q5VTE0;P68104;A6PW80;Q5JR01;A0A087WV01;Q05639	2;2;2;1;1;1;1	2;2;2;1;1;1;1	2;2;2;1;1;1;1	Putative elongation factor 1-alpha-like 3;Elongation factor 1-alpha 1;Elongation factor 1-alpha;Elongation factor 1-alpha 2	EEF1A1;EEF1A1P5;EEF1A2	;;;;;;	7	2	2	2	By MS/MS	By matching	By MS/MS	By matching		By matching	By matching	By MS/MS	By MS/MS	By MS/MS		By MS/MS	2175500	0	0	1935000	0	1603500	1736100	2011600	1660700	0	0	1177700	0	0	1	0	0	0	0	1	2	1	0	1	8	1815.22
F8VUA6;G3V203;H0YHA7;J3QQ67;Q07020;F8VYV2;A0A075B7A0	F8VUA6;G3V203;H0YHA7;J3QQ67;Q07020;F8VYV2;A0A075B7A0	2;2;2;2;2;1;1	2;2;2;2;2;1;1	2;2;2;2;2;1;1	60S ribosomal protein L18	RPL18	;;;;;;	7	2	2	2	By matching	By matching	By MS/MS	By matching	By matching	By MS/MS	By matching	By matching	By MS/MS	By matching		By MS/MS	0	0	0	0	0	0	0	0	958670	0	0	0	0	0	0	0	0	1	0	0	1	0	0	1	5	0
P82979;F8VZQ9;H0YHG0;F8VS12	P82979;F8VZQ9;H0YHG0	6;5;5;1	6;5;5;1	6;5;5;1	SAP domain-containing ribonucleoprotein	SARNP	;;	4	6	6	6	By matching	By MS/MS	By matching	By matching	By MS/MS	By matching	By MS/MS	By MS/MS	By MS/MS	By MS/MS	By MS/MS	By MS/MS	4597400	5026100	2855600	4634100	5034900	2557700	9470000	13395000	13915000	6119700	18803000	16730000	0	2	0	0	1	0	1	4	2	1	2	3	19	3836.03
P62263;H0YB22;E5RH77	P62263;H0YB22;E5RH77	5;3;3	5;3;3	5;3;3	40S ribosomal protein S14	RPS14	;;	3	5	5	5	By MS/MS	By MS/MS	By MS/MS	By matching	By MS/MS	By matching	By MS/MS	By MS/MS	By MS/MS	By MS/MS	By MS/MS	By MS/MS	10396000	8275500	12451000	5365600	2662800	3768400	6912300	22035000	10794000	11592000	38132000	13041000	2	2	3	0	1	0	2	5	2	2	10	4	43	8674.34
H0YMD0;H0YMU9;H0YN42;P07355;H0YMM1;H0YNP5;H0YKS4;H0YM50;H0YNA0;H0YKZ7;H0YLV6;H0YMT9;H0YKX9;H0YN28;H0YL33;H0YMW4;A6NMY6;H0YLE2;H0YN52;H0YMD9;H0YKV8;H0YKL9	H0YMD0;H0YMU9;H0YN42;P07355;H0YMM1;H0YNP5;H0YKS4;H0YM50;H0YNA0;H0YKZ7;H0YLV6;H0YMT9;H0YKX9;H0YN28;H0YL33;H0YMW4;A6NMY6	4;4;4;4;3;3;3;3;2;2;2;2;2;2;2;2;2;1;1;1;1;1	4;4;4;4;3;3;3;3;2;2;2;2;2;2;2;2;2;1;1;1;1;1	4;4;4;4;3;3;3;3;2;2;2;2;2;2;2;2;2;1;1;1;1;1	Annexin;Annexin A2;Putative annexin A2-like protein	ANXA2;ANXA2P2	;;;;;;;;;;;;;;;;	22	4	4	4	By MS/MS	By MS/MS	By matching	By matching	By matching	By matching	By matching	By MS/MS	By matching	By matching	By matching	By matching	0	2490500	0	0	0	0	0	1488000	0	0	0	0	0	1	0	0	0	0	0	1	0	0	0	0	3	0
Q8WU90;H7C466	Q8WU90;H7C466	2;1	2;1	2;1	Zinc finger CCCH domain-containing protein 15	ZC3H15	;	2	2	2	2	By matching	By MS/MS	By MS/MS	By MS/MS	By matching		By MS/MS	By MS/MS	By MS/MS	By MS/MS		By MS/MS	0	0	0	0	0	0	0	1615200	0	0	0	0	0	1	1	0	0	0	1	0	1	1	0	1	8	0
S4R460;A0A0B4J2B5;A0A075B7F0;A0A0C4DH32;A0A0B4J1V1;P0DP04;A0A0B4J1X8;P01766;P01780;P01763;P01762;P01782	S4R460;A0A0B4J2B5;A0A075B7F0;A0A0C4DH32;A0A0B4J1V1;P0DP04;A0A0B4J1X8;P01766;P01780;P01763;P01762;P01782	2;2;1;1;1;1;1;1;1;1;1;1	2;2;1;1;1;1;1;1;1;1;1;1	2;2;1;1;1;1;1;1;1;1;1;1	Ig heavy chain V-III region BRO;Ig heavy chain V-III region JON;Ig heavy chain V-III region WEA;Ig heavy chain V-III region TRO;Ig heavy chain V-III region DOB	IGHV3OR16-9;IGHV3OR16-10;IGHV3-20;IGHV3-21;IGHV3-43	;;;;;;;;;;;	12	2	2	2								By MS/MS					0	0	0	0	0	0	0	1827800	0	0	0	0	0	0	0	0	0	0	0	1	0	0	0	0	1	0
P12273	P12273	2	2	2	Prolactin-inducible protein	PIP		1	2	2	2	By matching	By matching	By matching	By matching	By matching	By matching	By matching	By MS/MS	By matching	By MS/MS	By matching	By matching	0	0	0	0	0	0	0	2006800	0	1433500	0	0	0	0	0	0	0	0	0	1	0	1	0	0	3	0
K7EQ03;K7EP90;Q9BTD8;K7EML2;K7ER08	K7EQ03;K7EP90;Q9BTD8;K7EML2;K7ER08	2;2;2;1;1	2;2;2;1;1	2;2;2;1;1	RNA-binding protein 42	RBM42	;;;;	5	2	2	2	By matching	By matching	By matching	By matching	By matching	By matching	By matching	By matching	By MS/MS	By matching		By matching	0	0	0	0	0	0	0	0	1467300	0	0	0	0	0	0	0	0	0	0	0	1	0	0	0	2	0
O75937;S4R3J5	O75937;S4R3J5	2;1	2;1	2;1	DnaJ homolog subfamily C member 8	DNAJC8	;	2	2	2	2	By matching	By matching	By matching	By matching	By matching	By matching	By matching	By MS/MS	By matching		By matching	By MS/MS	0	0	0	0	0	0	0	2254100	0	0	0	2943000	0	0	0	0	0	0	0	2	0	0	0	1	3	0
O60828;H7C053;C9JQA1	O60828;H7C053	5;3;2	5;3;2	5;3;2	Polyglutamine-binding protein 1	PQBP1	;	3	5	5	5	By matching	By matching	By matching		By matching	By matching	By MS/MS	By MS/MS	By matching	By matching	By matching	By MS/MS	0	0	0	0	1495900	0	4514200	1418800	0	0	0	4938100	0	0	0	0	0	0	1	1	0	0	0	2	5	0
P25311;C9JEV0	P25311;C9JEV0	2;1	2;1	2;1	Zinc-alpha-2-glycoprotein	AZGP1	;	2	2	2	2	By matching	By MS/MS	By MS/MS	By matching	By MS/MS	By MS/MS	By MS/MS	By MS/MS	By MS/MS	By matching	By MS/MS	By MS/MS	0	0	0	0	0	0	0	3755900	0	0	0	0	0	1	1	0	1	1	1	2	1	0	1	1	11	0
O75940	O75940	3	3	3	Survival of motor neuron-related-splicing factor 30	SMNDC1		1	3	3	3	By matching	By MS/MS	By matching	By matching	By MS/MS	By matching	By MS/MS	By MS/MS	By MS/MS	By matching	By matching	By MS/MS	0	0	0	0	0	0	0	3856000	0	0	0	0	0	1	0	0	1	0	1	1	1	0	0	1	6	0
E5RI99;P62888;A0A0B4J213;E5RJH3;A0A0C4DH44	E5RI99;P62888;A0A0B4J213	3;3;2;1;1	3;3;2;1;1	3;3;2;1;1	60S ribosomal protein L30	RPL30	;;	5	3	3	3	By matching	By MS/MS	By MS/MS	By MS/MS	By matching	By MS/MS	By matching	By MS/MS	By MS/MS	By MS/MS	By MS/MS	By MS/MS	0	0	5348300	0	0	0	0	5416000	0	0	0	4528400	0	1	2	0	0	1	0	2	1	1	2	1	14	0
P62318;H3BT13	P62318;H3BT13	3;2	3;2	3;2	Small nuclear ribonucleoprotein Sm D3	SNRPD3	;	2	3	3	3	By matching	By matching	By MS/MS	By matching	By matching	By MS/MS	By matching	By MS/MS	By matching	By MS/MS	By matching	By MS/MS	0	2574300	2689000	0	0	3121600	0	8118400	3850400	2613700	0	10106000	0	0	1	0	0	0	0	1	0	1	0	2	7	0
Q99935	Q99935	3	3	3	Proline-rich protein 1;Opiorphin	PROL1		1	3	3	3	By matching							By MS/MS					0	0	0	0	0	0	0	6810500	0	0	0	0	0	0	0	0	0	0	0	5	0	0	0	0	5	0
C9J813;E9PGZ1;E7EX44;Q05682;C9JEK3	C9J813;E9PGZ1;E7EX44;Q05682;C9JEK3	2;2;2;2;1	2;2;2;2;1	2;2;2;2;1	Caldesmon	CALD1	;;;;	5	2	2	2	By matching	By matching	By matching	By matching			By MS/MS	By MS/MS	By matching	By matching		By matching	0	0	0	0	0	0	662800	838120	0	0	0	0	0	0	0	0	0	0	0	2	0	0	0	0	2	0
Q9GZT3;A0A087WUN7;H0YJ40;G3V4X6;G3V2S9;H0YJW7;H0YJI1;H0YJ07;H0YJU7	Q9GZT3;A0A087WUN7;H0YJ40;G3V4X6;G3V2S9;H0YJW7	6;5;5;5;5;4;1;1;1	6;5;5;5;5;4;1;1;1	6;5;5;5;5;4;1;1;1	SRA stem-loop-interacting RNA-binding protein, mitochondrial	SLIRP	;;;;;	9	6	6	6	By MS/MS	By MS/MS	By MS/MS	By matching	By matching	By matching	By MS/MS	By MS/MS	By MS/MS	By MS/MS	By matching	By MS/MS	5014900	3778900	3178200	4613300	0	0	5823300	6106500	0	12595000	0	8034000	1	0	1	0	0	0	0	2	1	2	0	1	9	4184.39
P67809;C9J5V9;H0Y449	P67809;C9J5V9	8;4;3	4;3;2	4;3;2	Nuclease-sensitive element-binding protein 1	YBX1	;	3	8	4	4	By matching	By matching	By MS/MS	By matching	By matching	By matching	By MS/MS	By MS/MS	By matching	By MS/MS	By matching	By matching	0	3967000	6309200	0	3318000	6305300	14818000	6353200	4078300	7887600	7854700	2689700	0	0	2	0	0	0	2	2	0	1	0	0	12	0
J3KS31;J3QRS9;X6R4W8;O43670	J3KS31;J3QRS9;X6R4W8;O43670	2;2;2;2	2;2;2;2	2;2;2;2	BUB3-interacting and GLEBS motif-containing protein ZNF207	ZNF207	;;;	4	2	2	2	By matching	By matching	By matching	By matching	By matching	By matching	By matching	By MS/MS	By MS/MS	By matching	By matching	By matching	0	0	0	0	0	0	0	1342600	931860	0	0	0	0	0	0	0	0	0	0	1	1	0	0	0	2	0
Q86V81;E9PB61	Q86V81;E9PB61	4;3	4;3	4;3	THO complex subunit 4	ALYREF	;	2	4	4	4	By matching	By matching	By matching	By matching	By matching	By matching	By MS/MS	By MS/MS	By MS/MS	By MS/MS		By MS/MS	1171700	3080100	3721100	1540000	873260	2155100	9396500	3607800	32800000	79879000	0	6969800	0	0	0	0	0	0	4	2	7	6	0	2	28	977.657
X6R631;Q7Z7F7	X6R631;Q7Z7F7	3;3	3;3	3;3	39S ribosomal protein L55, mitochondrial	MRPL55	;	2	3	3	3	By matching	By matching	By MS/MS			By matching	By matching	By MS/MS	By MS/MS	By matching		By MS/MS	0	731030	1232400	0	0	695360	563120	1282100	2740300	1260000	0	4008800	0	0	2	0	0	0	0	1	2	0	0	3	8	0
Q14244;A0A087WZ40	Q14244;A0A087WZ40	2;1	2;1	2;1	Ensconsin	MAP7	;	2	2	2	2	By matching	By MS/MS	By matching	By matching	By matching		By matching	By MS/MS	By matching	By matching	By matching	By MS/MS	0	0	785950	0	0	0	666960	483170	1050800	0	1055400	2304300	0	1	0	0	0	0	0	1	0	0	0	2	5	0
E7EVA0;P27816;H0Y2V1;H7C4C5;F8W9U4;B5MEG9	E7EVA0;P27816;H0Y2V1;H7C4C5;F8W9U4;B5MEG9	4;4;3;3;3;2	4;4;3;3;3;2	4;4;3;3;3;2	Microtubule-associated protein;Microtubule-associated protein 4	MAP4	;;;;;	6	4	4	4	By matching	By matching	By matching	By matching	By matching	By matching	By MS/MS	By matching	By MS/MS	By MS/MS	By matching	By matching	1237500	0	0	1468800	0	0	1110700	1341200	7727100	11097000	0	980980	0	0	0	0	0	0	1	0	3	2	0	0	7	1032.56
P01859;P01861;A0A0A0MS07;A0A0A0MS08;P01857;P01860	P01859;P01861;A0A0A0MS07;A0A0A0MS08;P01857;P01860	2;2;1;1;1;1	2;2;1;1;1;1	2;2;1;1;1;1	Ig gamma-2 chain C region;Ig gamma-4 chain C region;Ig gamma-1 chain C region;Ig gamma-3 chain C region	IGHG2;IGHG4;IGHG1;IGHG3	;;;;;	6	2	2	2	By matching		By matching		By matching		By matching	By MS/MS	By matching			By matching	0	0	0	0	0	0	480170	2972500	618550	0	0	0	0	0	0	0	0	0	0	2	0	0	0	0	2	0
Q9GZZ8;F8W0V3	Q9GZZ8;F8W0V3	2;1	2;1	2;1	Extracellular glycoprotein lacritin	LACRT	;	2	2	2	2	By matching	By matching			By matching		By matching	By MS/MS	By matching	By matching		By matching	0	221170	0	0	0	0	401680	6763000	364520	0	0	0	0	0	0	0	0	0	0	2	0	0	0	0	2	0
P05114;A6NL93;A6NEL0;F2Z2W6;F2Z2Y5;H7BXJ5	P05114;A6NL93;A6NEL0	6;4;4;2;2;2	6;4;4;2;2;2	6;4;4;2;2;2	Non-histone chromosomal protein HMG-14	HMGN1	;;	6	6	6	6	By matching	By MS/MS	By MS/MS	By matching	By MS/MS	By matching	By MS/MS	By MS/MS	By MS/MS	By MS/MS	By MS/MS	By MS/MS	1071200	1802000	1575500	3104700	2097500	0	14907000	10259000	11947000	3728600	6190500	3650000	0	1	0	0	1	0	3	6	5	1	2	3	23	893.801
H3BPE7;P35637;A0A075B7D9;Q92804	H3BPE7;P35637	3;3;1;1	3;3;1;1	3;3;1;1	RNA-binding protein FUS	FUS	;	4	3	3	3	By matching	By matching	By MS/MS	By matching	By matching	By matching	By matching	By MS/MS	By MS/MS	By MS/MS	By MS/MS	By matching	0	0	3770900	0	0	0	0	3541100	7502100	6568800	0	0	0	0	1	0	0	0	0	2	1	1	2	0	10	0
Q8NC51	Q8NC51	10	10	10	Plasminogen activator inhibitor 1 RNA-binding protein	SERBP1		1	10	10	10	By matching	By MS/MS	By MS/MS	By MS/MS	By MS/MS	By matching	By MS/MS	By MS/MS	By MS/MS	By MS/MS	By MS/MS	By MS/MS	2058400	6176200	2271100	6140400	3235900	0	50895000	5153600	45080000	59420000	3552100	4117000	0	2	1	2	1	0	7	3	9	5	1	2	34	1717.51
P46013	P46013	12	12	12	Antigen KI-67	MKI67		1	12	12	12	By MS/MS	By MS/MS	By matching	By matching	By matching		By MS/MS	By matching	By MS/MS	By MS/MS	By matching	By MS/MS	6325100	4953500	0	4931000	0	0	9624800	2514300	9460300	10735000	4632600	2519700	2	1	0	0	0	0	2	0	4	3	0	1	14	5277.61
Q9NZM5;M0QZU5;M0QYZ9;M0QZ34	Q9NZM5	3;1;1;1	3;1;1;1	3;1;1;1	Glioma tumor suppressor candidate region gene 2 protein	GLTSCR2		4	3	3	3	By matching	By MS/MS	By MS/MS	By matching	By matching	By matching	By MS/MS	By matching	By MS/MS	By MS/MS		By matching	0	1383900	1243500	0	0	0	1548200	1630300	1826100	2163400	0	1362400	0	0	0	0	0	0	1	0	2	1	0	0	7	0
O00488;A9J4F5	O00488;A9J4F5	3;2	3;2	3;2	Zinc finger protein 593	ZNF593	;	2	3	3	3	By matching	By matching	By matching	By matching	By matching	By matching	By MS/MS	By MS/MS	By MS/MS	By MS/MS		By matching	0	0	0	0	0	0	4582600	0	7408100	8465600	0	0	0	0	0	0	0	0	1	1	1	1	0	0	4	0
P61626;F8VV32;A0A0B4J259	P61626;F8VV32;A0A0B4J259	2;1;1	2;1;1	2;1;1	Lysozyme C;Lysozyme	LYZ	;;	3	2	2	2	By matching	By MS/MS	By matching	By matching	By matching	By matching	By MS/MS	By MS/MS	By MS/MS	By MS/MS	By MS/MS	By MS/MS	0	12538000	0	0	0	0	7228500	33879000	0	0	0	10694000	0	1	0	0	0	0	1	1	1	1	1	1	9	0
P05204;A0A087WZE9;Q15651	P05204;A0A087WZE9;Q15651	2;1;1	2;1;1	2;1;1	Non-histone chromosomal protein HMG-17;High mobility group nucleosome-binding domain-containing protein 3	HMGN2;HMGN3	;;	3	2	2	2	By matching	By matching	By matching				By MS/MS	By MS/MS	By MS/MS	By matching		By MS/MS	458270	0	1278800	0	0	0	3158900	5099400	2751500	0	0	3340000	0	0	0	0	0	0	1	2	1	0	0	2	7	382.377
[truncated: 47 more columns]

## Sheet: iBAQ - 2 or more pept.
Protein IDs	Majority protein IDs	Peptide counts (all)	Peptide counts (razor+unique)	Peptide counts (unique)	Protein names	Gene names	Fasta headers	Number of proteins	Peptides	Razor + unique peptides	Unique peptides	Sequence coverage [%]	Unique + razor sequence coverage [%]	Unique sequence coverage [%]	Mol. weight [kDa]	Sequence length	Sequence lengths	Q-value	Score	Identification type IP_01	Identification type IP_02	Identification type IP_03	Identification type IP_cisplatin_01	Identification type IP_cisplatin_02	Identification type IP_cisplatin_03	Identification type IP_cisplatin_CTL_04	Identification type IP_cisplatin_CTL_05	Identification type IP_cisplatin_CTL_06	Identification type IP_CTL_04	Identification type IP_CTL_05	Identification type IP_CTL_06	iBAQ IP_01	iBAQ IP_02	iBAQ IP_03	iBAQ IP_cisplatin_01	iBAQ IP_cisplatin_02	iBAQ IP_cisplatin_03	iBAQ IP_cisplatin_CTL_04	iBAQ IP_cisplatin_CTL_05	iBAQ IP_cisplatin_CTL_06	iBAQ IP_CTL_04	iBAQ IP_CTL_05	iBAQ IP_CTL_06	MS/MS count IP_01	MS/MS count IP_02	MS/MS count IP_03	MS/MS count IP_cisplatin_01	MS/MS count IP_cisplatin_02	MS/MS count IP_cisplatin_03
Q8WVC2;Q9BYK1;P63220	Q8WVC2;Q9BYK1;P63220	2;2;2	2;2;2	2;2;2	40S ribosomal protein S21	RPS21	;;	3	2	2	2	28.4	28.4	28.4	8.85	81	81;90;83	0	12.207	By matching		By matching	By matching	By matching	By matching		By matching		By matching		By MS/MS	12603	0	50083	50035	23446	53034	0	174880	0	57887	0	260720	0	0	0	0	0	0
P81605	P81605	2	2	2	Dermcidin;Survival-promoting peptide;DCD-1	DCD		1	2	2	2	20	20	20	11.284	110	110	0	13.743	By matching	By MS/MS	By matching	By matching	By matching	By matching	By MS/MS		By matching	By MS/MS	By matching	By matching	1899800	735940	1448000	784260	685410	989290	1174900	0	971430	1389300	443520	36314	0	1	0	0	0	0
Q6P161	Q6P161	2	2	2	39S ribosomal protein L54, mitochondrial	MRPL54		1	2	2	2	13.8	13.8	13.8	15.819	138	138	0	13.178		By matching	By MS/MS	By matching	By matching	By matching	By matching	By MS/MS		By matching		By MS/MS	0	130800	566800	110100	92318	181830	15051	1067800	0	34448	0	690650	0	0	2	0	0	0
Q9HCI5	Q9HCI5	2	2	2	Melanoma-associated antigen E1	MAGEE1		1	2	2	2	0.9	0.9	0.9	103.25	957	957	0	12.223	By matching	By matching		By matching	By matching				By matching		By matching		3656	115860	0	122920	147390	0	0	0	179600	0	65890	0	0	0	0	0	0	0
P05089	P05089	2	2	2	Arginase-1	ARG1		1	2	2	2	7.1	7.1	7.1	34.735	322	322	0	11.34	By matching	By MS/MS	By matching	By matching	By matching	By matching	By matching	By matching		By matching	By matching	By matching	10057	36116	31968	16934	28602	25288	21051	18262	0	11075	8554	17916	0	1	0	0	0	0
P05387;H0YDD8	P05387	6;2	6;2	6;2	60S acidic ribosomal protein P2	RPLP2		2	6	6	6	76.5	76.5	76.5	11.665	115	115;92	0	42.251	By matching	By MS/MS	By MS/MS	By matching	By matching	By matching	By matching	By MS/MS	By matching	By matching	By matching	By MS/MS	682700	1629600	4300800	694890	980190	1512800	62821	1633200	349150	66809	48911	4338000	0	2	3	0	0	0
H0YBU8;H0Y6Y8;B1AL05;Q8N983	H0YBU8;H0Y6Y8;B1AL05;Q8N983	3;3;3;3	3;3;3;3	3;3;3;3	39S ribosomal protein L43, mitochondrial	MRPL43	;;;	4	3	3	3	22.3	22.3	22.3	16.567	148	148;169;184;215	0	22.425	By matching	By matching	By matching	By matching	By matching	By matching	By matching	By MS/MS	By matching			By MS/MS	78189	142110	297790	64597	94941	112580	12680	155210	84101	0	0	663590	0	0	0	0	0	0
P06748;E5RGW4;E5RI98	P06748	5;2;1	5;2;1	5;2;1	Nucleophosmin	NPM1		3	5	5	5	20.4	20.4	20.4	32.575	294	294;59;111	0	30.451	By MS/MS	By MS/MS	By MS/MS	By MS/MS	By matching	By matching	By matching	By matching	By MS/MS	By MS/MS	By matching	By matching	233310	599540	453840	782850	140600	291010	147680	214580	258600	188280	164260	424600	0	1	2	1	0	0
A0A087WXM6;J3QQT2;J3KRX5;A0A0A6YYL6;P18621;J3KSJ0;A0A087WY81;J3KRB3;A0A087WWH0;J3QS96;J3QLC8;A0A0A0MRF8	A0A087WXM6;J3QQT2;J3KRX5;A0A0A6YYL6;P18621;J3KSJ0;A0A087WY81;J3KRB3;A0A087WWH0;J3QS96;J3QLC8;A0A0A0MRF8	2;2;2;2;2;1;1;1;1;1;1;1	2;2;2;2;2;1;1;1;1;1;1;1	2;2;2;2;2;1;1;1;1;1;1;1	60S ribosomal protein L17	RPL17;RPL17-C18orf32	;;;;;;;;;;;	12	2	2	2	14.2	14.2	14.2	19.586	169	169;171;174;228;184;56;97;129;131;138;174;190	0	46.388	By matching	By matching	By MS/MS	By MS/MS	By matching	By matching	By matching	By MS/MS	By MS/MS			By MS/MS	41949	231870	387500	249330	232560	54431	52254	140570	114680	0	0	850150	0	0	1	0	0	0
Q8N5N7	Q8N5N7	7	7	7	39S ribosomal protein L50, mitochondrial	MRPL50		1	7	7	7	54.4	54.4	54.4	18.325	158	158	0	52.591	By matching	By matching	By MS/MS	By matching	By matching			By matching			By matching	By MS/MS	24251	191360	402980	15824	34894	0	0	171330	0	0	31025	521520	0	0	2	0	0	0
H0YN88;A0A075B716;P08708;H0YN73;H3BNC9	H0YN88;A0A075B716;P08708;H0YN73	3;3;3;2;1	3;3;3;2;1	3;3;3;2;1	40S ribosomal protein S17	RPS17	;;;	5	3	3	3	31.6	31.6	31.6	15.919	136	136;191;135;59;293	0	19.612	By matching	By MS/MS	By matching	By matching	By matching	By matching	By matching	By matching	By matching	By matching		By matching	125050	142910	1048200	97180	59251	157510	31073	102520	82985	100760	0	251350	0	1	0	0	0	0
Q01085;C9JTN7;A6NKZ9;F8WE16;E7ETJ9;E7ETC0;H7BY49;F8W8I6;P31483	Q01085;C9JTN7	3;2;1;1;1;1;1;1;1	3;2;1;1;1;1;1;1;1	3;2;1;1;1;1;1;1;1	Nucleolysin TIAR	TIAL1;TIA1	;	9	3	3	3	12.5	12.5	12.5	41.59	375	375;285;85;114;132;135;152;385;386	0	33.266	By matching	By MS/MS	By matching	By MS/MS	By matching	By MS/MS	By MS/MS	By matching	By matching	By matching	By matching	By matching	68431	160090	61952	70317	60581	39469	31254	31068	60999	10773	10221	51051	0	1	0	1	0	1
Q04837;A0A0G2JLD8;E7EUY5;C9K0U8	Q04837;A0A0G2JLD8;E7EUY5;C9K0U8	6;4;4;3	6;4;4;3	6;4;4;3	Single-stranded DNA-binding protein, mitochondrial	SSBP1	;;;	4	6	6	6	47.3	47.3	47.3	17.259	148	148;134;135;121	0	323.31	By MS/MS	By MS/MS	By MS/MS	By MS/MS	By MS/MS	By MS/MS	By MS/MS	By MS/MS	By MS/MS	By MS/MS	By MS/MS	By MS/MS	5188700	6743500	3280100	1993300	7813100	3412400	2009300	6756100	1529300	1291700	1104900	3901800	4	4	1	1	1	1
Q9NPE3;H0YM60	Q9NPE3	6;1	6;1	6;1	H/ACA ribonucleoprotein complex subunit 3	NOP10		2	6	6	6	76.6	76.6	76.6	7.7059	64	64;36	0	323.31	By MS/MS	By MS/MS	By MS/MS	By MS/MS	By MS/MS	By MS/MS	By matching	By MS/MS	By MS/MS	By matching	By MS/MS	By MS/MS	1550000	2605900	5873400	622960	2028900	3079500	474000	2658000	1237700	292490	222450	38926000	0	0	0	1	1	1
P30050	P30050	5	5	5	60S ribosomal protein L12	RPL12		1	5	5	5	43	43	43	17.818	165	165	0	323.31	By MS/MS	By MS/MS	By MS/MS	By MS/MS	By matching	By MS/MS	By matching	By MS/MS	By matching	By matching	By MS/MS	By MS/MS	679330	1617200	4747900	656450	539310	881740	134910	1707900	634440	142210	381680	3638900	2	3	6	1	0	1
E9PEB5;Q96AE4;C9JSZ1	E9PEB5;Q96AE4	6;6;1	6;6;1	6;6;1	Far upstream element-binding protein 1	FUBP1	;	3	6	6	6	11.8	11.8	11.8	68.903	655	655;644;232	0	41.383	By matching	By matching	By MS/MS	By matching	By matching	By matching	By matching	By MS/MS	By matching	By matching	By matching		18003	53690	156580	23221	31924	3427.3	18400	22359	3213.1	19687	1598.4	0	0	0	2	0	0	0
P62851	P62851	4	4	4	40S ribosomal protein S25	RPS25		1	4	4	4	32.8	32.8	32.8	13.742	125	125	0	99.386	By MS/MS	By MS/MS	By MS/MS	By MS/MS	By MS/MS	By MS/MS	By MS/MS	By MS/MS	By MS/MS	By MS/MS	By MS/MS	By MS/MS	6758100	9096800	11970000	3930200	5490900	7673900	1946400	8129800	6788900	3611800	350040	6917600	3	3	5	1	1	4
M0R226;Q9BQ48	M0R226;Q9BQ48	4;4	4;4	4;4	Ribosomal protein L34;39S ribosomal protein L34, mitochondrial	MRPL34	;	2	4	4	4	13	13	13	19.802	184	184;92	0	85.347	By matching	By MS/MS	By matching	By matching	By MS/MS	By matching	By matching	By MS/MS	By MS/MS	By matching	By matching	By MS/MS	189810	508770	1269700	145480	1077600	791840	129440	784110	969250	130640	76333	1368300	0	1	0	0	1	0
A0A087WTP3;Q92945;M0R0I5;M0QYH3;M0QXW7;M0R3J3	A0A087WTP3;Q92945;M0R0I5	12;12;7;4;3;1	12;12;7;4;3;1	12;12;7;4;3;1	Far upstream element-binding protein 2	KHSRP	;;	6	12	12	12	21	21	21	73.027	711	711;711;279;169;116;269	0	142.2	By MS/MS	By MS/MS	By MS/MS	By matching	By matching	By matching	By MS/MS	By MS/MS	By matching	By matching	By matching	By matching	58431	160350	567660	40886	56460	35754	27490	85691	29627	28551	1945.4	38934	1	4	5	0	0	0
P22735	P22735	2	2	2	Protein-glutamine gamma-glutamyltransferase K	TGM1		1	2	2	2	3.4	3.4	3.4	89.786	817	817	0	11.47	By matching	By matching	By MS/MS	By matching	By matching	By matching	By matching		By matching	By matching			3068.3	4475.5	15501	1874.1	3382.4	6619.1	6739.2	0	3822.5	1881.2	0	0	0	0	1	0	0	0
P11940;A0A087WTT1;E7EQV3;E7ERJ7;H0YAR2;Q9H361;E5RJB9;E5RGH3;E5RH24;H0YAP2;B1ANR1;H0YB86;H0YBN4;Q4VXU2;E5RHG7;H0YAS7;H0YAS6;H0YB75;H0YC10;H0YEQ8;E5RGC4;E5RFD8;H0YAW6;Q5JQF8;Q96DU9	P11940;A0A087WTT1;E7EQV3;E7ERJ7	16;15;15;14;7;7;6;5;5;5;4;4;4;4;3;3;3;3;2;2;1;1;1;1;1	16;15;15;14;7;7;6;5;5;5;4;4;4;4;3;3;3;3;2;2;1;1;1;1;1	11;10;10;10;6;6;2;1;2;5;0;3;1;3;1;3;3;3;2;0;1;1;1;1;1	Polyadenylate-binding protein 1;Polyadenylate-binding protein	PABPC1	;;;	25	16	16	11	27.5	27.5	18.1	70.67	636	636;522;591;604;284;631;129;108;118;131;129;165;174;614;75;136;169;183;42;112;43;61;187;200;382	0	110.75	By matching	By MS/MS	By MS/MS	By matching	By matching	By MS/MS	By MS/MS	By MS/MS	By matching	By matching	By matching	By MS/MS	61074	278770	1981500	39283	93361	337750	65736	562230	30119	26750	44148	276870	0	2	9	0	0	2
Q8TCC3;B8ZZV5	Q8TCC3;B8ZZV5	2;1	2;1	2;1	39S ribosomal protein L30, mitochondrial	MRPL30	;	2	2	2	2	17.4	17.4	17.4	18.546	161	161;101	0	17.404	By MS/MS	By MS/MS	By MS/MS	By MS/MS	By MS/MS	By MS/MS	By matching	By MS/MS	By MS/MS	By matching	By MS/MS	By MS/MS	624440	1029700	1365100	735600	614030	422750	170610	1356300	835230	9416.3	408060	5208000	1	1	1	1	1	1
Q15717;M0QZR9;M0R055	Q15717;M0QZR9	5;3;1	5;3;1	4;2;1	ELAV-like protein 1	ELAVL1	;	3	5	5	4	17.8	17.8	15	36.091	326	326;153;133	0	163.2	By MS/MS	By MS/MS	By MS/MS	By MS/MS	By MS/MS	By MS/MS	By MS/MS	By MS/MS	By MS/MS	By MS/MS	By matching	By MS/MS	793070	2030400	1329000	628680	382310	387710	382850	649940	450700	17148	28740	211900	4	2	3	2	1	2
P69905;G3V1N2;CON__P01966	P69905;G3V1N2	5;4;2	5;4;2	5;4;2	Hemoglobin subunit alpha	HBA1;HBA2	;	3	5	5	5	57	57	57	15.257	142	142;110;142	0	323.31	By matching	By MS/MS	By MS/MS	By matching	By MS/MS	By matching	By matching	By MS/MS	By matching	By MS/MS		By matching	49436	164560	240430	184760	305510	155400	208860	488550	161580	351820	0	184320	0	1	1	0	1	0
J3KS15;Q14197	J3KS15;Q14197	3;3	3;3	3;3	Peptidyl-tRNA hydrolase ICT1, mitochondrial	ICT1	;	2	3	3	3	18.8	18.8	18.8	21.905	192	192;206	0	22.517	By MS/MS	By matching	By matching	By matching	By matching	By matching	By matching	By MS/MS	By MS/MS	By matching		By MS/MS	51734	88081	230060	48500	89879	154470	30260	418750	117930	42937	0	632410	0	0	0	0	0	0
Q08188	Q08188	2	2	2	Protein-glutamine gamma-glutamyltransferase E;Protein-glutamine gamma-glutamyltransferase E 50 kDa catalytic chain;Protein-glutamine gamma-glutamyltransferase E 27 kDa non-catalytic chain	TGM3		1	2	2	2	4.9	4.9	4.9	76.631	693	693	0	11.276	By matching	By matching	By matching	By matching	By matching	By MS/MS	By matching	By matching	By MS/MS			By matching	3213.7	11624	12033	2130.9	6235.7	12139	5586.2	6067.9	9390.3	0	0	9187	0	0	0	0	0	1
Q8TAE8	Q8TAE8	7	7	7	Growth arrest and DNA damage-inducible proteins-interacting protein 1	GADD45GIP1		1	7	7	7	46.8	46.8	46.8	25.384	222	222	0	54.172	By matching	By MS/MS	By MS/MS	By matching	By matching	By MS/MS	By matching	By MS/MS	By matching	By matching		By MS/MS	200250	515310	765470	183160	390620	179920	110430	863020	317020	116490	0	3830900	0	1	1	0	0	0
Q5T749	Q5T749	7	7	7	Keratinocyte proline-rich protein	KPRP		1	7	7	7	15.7	15.7	15.7	64.135	579	579	0	43.197	By matching	By MS/MS	By MS/MS	By matching	By matching	By MS/MS	By matching	By MS/MS	By MS/MS	By matching		By MS/MS	60967	154890	265700	33235	90841	133450	41102	178010	131200	31336	0	73286	0	1	1	0	0	3
Q6P1L8	Q6P1L8	5	5	5	39S ribosomal protein L14, mitochondrial	MRPL14		1	5	5	5	44.8	44.8	44.8	15.947	145	145	0	111.26	By matching	By MS/MS	By matching	By matching	By MS/MS	By matching	By matching	By MS/MS	By matching	By matching		By MS/MS	300740	537160	410670	299260	362150	201880	141570	642590	579040	73632	0	4605200	0	0	0	0	1	0
Q9BYC8	Q9BYC8	5	5	5	39S ribosomal protein L32, mitochondrial	MRPL32		1	5	5	5	30.3	30.3	30.3	21.405	188	188	0	323.31	By matching	By MS/MS	By MS/MS	By MS/MS	By MS/MS	By MS/MS	By matching	By MS/MS	By MS/MS			By MS/MS	1033400	1955500	1826700	403070	1113400	552300	192580	2913300	1192900	0	0	11259000	0	1	2	1	1	1
A0A0A0MRX1;Q12926;B1AM48;C9JB16;B1APY9;B1APY8;A0A0R4J2E6;P26378;Q14576	A0A0A0MRX1;Q12926;B1AM48	5;5;3;2;2;2;2;2;1	4;4;2;2;1;1;1;1;1	4;4;2;2;1;1;1;1;1	ELAV-like protein;ELAV-like protein 2	ELAVL2	;;	9	5	4	4	14.7	12.3	12.3	42.632	389	389;359;189;90;371;385;402;380;367	0	68.521	By MS/MS	By MS/MS	By MS/MS	By matching	By matching	By matching	By matching	By matching	By MS/MS	By matching		By matching	100190	155720	471630	33459	30907	32226	23789	88633	43810	37919	0	58142	0	2	3	0	0	0
P32119;A6NIW5	P32119;A6NIW5	3;2	3;2	2;2	Peroxiredoxin-2	PRDX2	;	2	3	3	2	19.2	19.2	13.6	21.892	198	198;136	0	22.789	By MS/MS	By matching	By MS/MS	By matching	By matching	By matching	By MS/MS	By MS/MS	By matching	By matching		By matching	131410	112820	731860	93899	171240	110120	138600	238130	155370	148330	0	148170	1	0	2	0	0	0
P63173;J3KT73;J3QL01;J3KSP2	P63173;J3KT73;J3QL01	4;3;3;1	4;3;3;1	4;3;3;1	60S ribosomal protein L38	RPL38	;;	4	4	4	4	48.6	48.6	48.6	8.2178	70	70;64;67;21	0	30.013	By matching	By matching	By MS/MS	By matching	By matching	By MS/MS	By matching	By MS/MS	By MS/MS	By matching		By MS/MS	1054900	1435800	3254700	884200	1454700	3592900	682350	7262900	2807200	834200	0	5340100	0	0	1	0	0	1
P15924	P15924	8	8	8	Desmoplakin	DSP		1	8	8	8	3.4	3.4	3.4	331.77	2871	2871	0	47.309	By matching	By matching	By MS/MS	By matching	By MS/MS	By MS/MS	By MS/MS	By MS/MS	By MS/MS	By matching	By matching	By MS/MS	16510	20548	24359	8954.3	21469	23482	23617	25301	22736	3776.2	1155.3	29962	0	0	2	0	0	1
Q5JR95;P62241	Q5JR95;P62241	3;3	3;3	3;3	40S ribosomal protein S8	RPS8	;	2	3	3	3	20.7	20.7	20.7	21.879	188	188;208	0	35.478	By matching	By matching	By MS/MS	By matching	By matching	By MS/MS	By matching	By MS/MS	By MS/MS	By MS/MS		By MS/MS	68389	215800	574670	170690	123350	334000	72696	585400	568860	53774	0	1252600	0	0	1	0	0	1
A0A087WYC8;Q9BZI7	A0A087WYC8;Q9BZI7	2;2	2;2	2;2	Regulator of nonsense transcripts 3B	UPF3B	;	2	2	2	2	10.6	10.6	10.6	25.232	217	217;483	0	14.626	By MS/MS	By MS/MS	By matching	By MS/MS	By matching	By matching	By MS/MS	By MS/MS	By matching	By matching	By matching		84166	102240	104770	57066	54913	9859.9	109130	116260	8278.2	120270	14316	0	1	1	0	1	0	0
Q08554	Q08554	3	3	3	Desmocollin-1	DSC1		1	3	3	3	4.5	4.5	4.5	99.986	894	894	0	18.269	By matching	By matching	By matching	By MS/MS	By matching	By matching	By matching	By matching	By matching	By matching	By matching	By matching	57406	38657	55245	52118	62171	35011	59011	142030	56235	30150	3920.8	30004	0	0	0	1	0	0
S4R360;J3KPP0;S4R2Z7;Q9Y6G3	S4R360;J3KPP0;S4R2Z7;Q9Y6G3	5;5;5;5	5;5;5;5	5;5;5;5	39S ribosomal protein L42, mitochondrial	MRPL42	;;;	4	5	5	5	43.8	43.8	43.8	14.882	128	128;139;155;142	0	59.069	By MS/MS	By MS/MS	By MS/MS	By MS/MS	By matching	By matching	By matching	By MS/MS	By MS/MS	By matching		By MS/MS	1113900	2005400	1188100	875900	982410	341430	454610	1596800	1740400	453680	0	17758000	0	1	2	2	0	0
P04406;E7EUT5	P04406;E7EUT5	4;3	4;3	4;3	Glyceraldehyde-3-phosphate dehydrogenase	GAPDH	;	2	4	4	4	15.2	15.2	15.2	36.053	335	335;260	0	44.968	By MS/MS	By MS/MS	By MS/MS	By matching	By matching	By matching	By MS/MS	By MS/MS	By MS/MS	By matching	By matching	By matching	180160	313340	370910	116710	265730	228190	246270	452790	317150	220450	15314	343790	1	2	1	0	0	0
K7EQ03;K7EP90;Q9BTD8;K7EML2;K7ER08	K7EQ03;K7EP90;Q9BTD8;K7EML2;K7ER08	2;2;2;1;1	2;2;2;1;1	2;2;2;1;1	RNA-binding protein 42	RBM42	;;;;	5	2	2	2	10.3	10.3	10.3	44.638	426	426;458;480;184;386	0	12.395	By matching	By matching	By matching	By matching	By matching	By matching	By matching	By matching	By MS/MS	By matching		By matching	61060	179430	219590	53454	54686	23059	62390	71421	86631	34619	0	36642	0	0	0	0	0	0
Q9Y3U8;J3QSB5	Q9Y3U8;J3QSB5	2;1	2;1	2;1	60S ribosomal protein L36	RPL36	;	2	2	2	2	20	20	20	12.254	105	105;94	0	12.185		By matching	By MS/MS	By matching	By matching			By matching	By matching			By MS/MS	0	39388	149130	33754	102350	0	0	113690	165120	0	0	214120	0	0	1	0	0	0
E9PCY7;G8JLB6;P31943;H0YBG7;H0YBD7;H0YB39;P55795;E5RGH4;E7EQJ0;D6RAM1;H0YAQ2;E5RGV0;D6R9T0;D6RFM3;D6RIT2;D6RIU0;D6RDU3;D6RJ04;D6RIH9;D6RBM0	E9PCY7;G8JLB6;P31943;H0YBG7;H0YBD7;H0YB39;P55795	4;4;4;3;3;3;3;1;1;1;1;1;1;1;1;1;1;1;1;1	2;2;2;1;1;1;2;1;1;1;1;1;1;1;1;1;1;1;1;1	2;2;2;1;1;1;2;1;1;1;1;1;1;1;1;1;1;1;1;1	Heterogeneous nuclear ribonucleoprotein H;Heterogeneous nuclear ribonucleoprotein H, N-terminally processed;Heterogeneous nuclear ribonucleoprotein H2	HNRNPH1;HNRNPH2	;;;;;;	20	4	2	2	13.1	6.8	6.8	47.087	429	429;472;449;185;194;277;449;100;115;130;131;155;161;163;164;168;171;172;184;212	0	12.572	By matching	By matching	By matching	By matching	By matching	By matching	By matching	By MS/MS	By matching	By matching		By matching	9195.5	35478	71869	15642	13382	31912	29565	59929	25104	0	0	70268	0	0	0	0	0	0
Q92522	Q92522	3	3	3	Histone H1x	H1FX		1	3	3	3	17.8	17.8	17.8	22.487	213	213	0	21.195	By matching	By MS/MS	By matching	By matching	By matching	By matching	By matching	By MS/MS	By matching	By matching		By MS/MS	172140	271250	164400	47050	55037	57889	113810	84970	105420	236410	0	254960	0	2	0	0	0	0
P48741;P17066	P48741;P17066	2;2	2;2	1;1	Putative heat shock 70 kDa protein 7;Heat shock 70 kDa protein 6	HSPA7;HSPA6	;	2	2	2	1	6.5	6.5	3	40.244	367	367;643	0	12.921	By matching	By matching	By MS/MS	By matching	By matching	By matching	By matching	By MS/MS	By matching	By matching		By matching	20616	44291	38501	33828	35601	25768	44619	95264	50389	22414	0	28381	0	0	1	0	0	0
P68871;F8W6P5	P68871;F8W6P5	8;4	8;4	4;2	Hemoglobin subunit beta;LVV-hemorphin-7;Spinorphin	HBB	;	2	8	8	4	70.7	70.7	38.8	15.998	147	147;90	0	224.69	By matching	By MS/MS	By matching	By matching	By MS/MS	By matching	By matching	By matching	By matching	By MS/MS		By matching	209660	612740	177070	53827	424470	68272	415050	262700	110820	589270	0	158840	0	1	0	0	0	0
Q02413	Q02413	6	6	6	Desmoglein-1	DSG1		1	6	6	6	7.2	7.2	7.2	113.75	1049	1049	0	39.01	By MS/MS	By MS/MS	By MS/MS	By MS/MS	By matching	By MS/MS	By MS/MS	By MS/MS	By MS/MS	By matching		By MS/MS	113660	116350	120820	47858	127100	73252	127320	238420	126290	103160	0	133710	2	2	1	1	0	1
A0A087WUK2;O14979	A0A087WUK2;O14979	12;12	12;12	12;12	Heterogeneous nuclear ribonucleoprotein D-like	HNRNPDL	;	2	12	12	12	27	27	27	40.04	363	363;420	0	156.8	By MS/MS	By MS/MS	By MS/MS	By matching	By matching	By MS/MS	By MS/MS	By MS/MS	By MS/MS	By MS/MS	By MS/MS	By MS/MS	1509700	2212900	2557200	581650	759620	665330	1207600	1587300	1521400	1540800	96260	1844700	1	6	2	0	0	1
P17096	P17096	4	4	4	High mobility group protein HMG-I/HMG-Y	HMGA1		1	4	4	4	23.4	23.4	23.4	11.676	107	107	0	36.476	By MS/MS	By MS/MS	By MS/MS	By matching	By MS/MS	By matching	By matching	By MS/MS	By MS/MS	By MS/MS	By matching	By matching	746650	1037900	594180	403970	759610	113460	672710	526440	1081500	507070	141190	386910	2	3	1	0	2	0
O00488;A9J4F5	O00488;A9J4F5	3;2	3;2	3;2	Zinc finger protein 593	ZNF593	;	2	3	3	3	32.1	32.1	32.1	15.199	134	134;156	0	20.397	By matching	By matching	By matching	By matching	By matching	By matching	By MS/MS	By MS/MS	By MS/MS	By MS/MS		By matching	300020	309820	187910	507420	224530	199990	612990	346880	1231000	873430	0	199570	0	0	0	0	0	0
F8VUA6;G3V203;H0YHA7;J3QQ67;Q07020;F8VYV2;A0A075B7A0	F8VUA6;G3V203;H0YHA7;J3QQ67;Q07020;F8VYV2;A0A075B7A0	2;2;2;2;2;1;1	2;2;2;2;2;1;1	2;2;2;2;2;1;1	60S ribosomal protein L18	RPL18	;;;;;;	7	2	2	2	20	20	20	14.529	130	130;164;167;190;188;133;138	0	24.601	By matching	By matching	By MS/MS	By matching	By matching	By MS/MS	By matching	By matching	By MS/MS	By matching		By MS/MS	51144	78064	66907	42606	61938	77351	49400	313970	168730	34954	0	219620	0	0	0	0	0	1
F8WJN3;Q16630;F8W084	F8WJN3;Q16630	3;3;1	3;3;1	3;3;1	Cleavage and polyadenylation specificity factor subunit 6	CPSF6	;	3	3	3	3	8.8	8.8	8.8	52.269	478	478;551;107	0	17.644	By matching	By matching	By matching									By matching	5652.4	31271	28407	0	0	0	0	0	0	0	0	44723	0	0	0	0	0	0
P05109	P05109	2	2	2	Protein S100-A8;Protein S100-A8, N-terminally processed	S100A8		1	2	2	2	23.7	23.7	23.7	10.834	93	93	0	15.45	By MS/MS	By MS/MS	By MS/MS	By MS/MS	By MS/MS	By MS/MS	By MS/MS	By MS/MS	By MS/MS	By matching	By matching	By MS/MS	515580	345630	253380	123850	431320	608660	584690	2662400	539550	309750	14616	273560	1	2	1	1	1	1
A0A087X1A5;Q5JW30;O95793;Q5JW28;F6UDC6	A0A087X1A5;Q5JW30;O95793;Q5JW28	3;3;3;2;1	3;3;3;2;1	3;3;3;2;1	Double-stranded RNA-binding protein Staufen homolog 1	STAU1	;;;	5	3	3	3	7.9	7.9	7.9	54.945	493	493;494;577;199;129	0	21.666		By MS/MS	By MS/MS	By matching		By matching	By matching	By matching	By matching	By matching		By matching	0	34244	192460	10729	0	19274	19161	24830	4307	37143	0	12253	0	1	2	0	0	0
Q13151	Q13151	4	4	4	Heterogeneous nuclear ribonucleoprotein A0	HNRNPA0		1	4	4	4	15.7	15.7	15.7	30.84	305	305	0	24.836	By MS/MS	By matching	By MS/MS	By matching	By matching	By matching	By MS/MS	By MS/MS	By matching	By matching	By matching	By matching	33311	170640	501580	11348	16145	41141	32089	178990	80525	30191	3829.7	124770	1	0	2	0	0	0
O75937;S4R3J5	O75937;S4R3J5	2;1	2;1	2;1	DnaJ homolog subfamily C member 8	DNAJC8	;	2	2	2	2	10.7	10.7	10.7	29.841	253	253;106	0	12.675	By matching	By matching	By matching	By matching	By matching	By matching	By matching	By MS/MS	By matching		By matching	By MS/MS	44030	40500	93208	13765	42267	51497	66917	295710	110940	0	14364	310220	0	0	0	0	0	0
P98179	P98179	5	5	5	RNA-binding protein 3	RBM3		1	5	5	5	35	35	35	17.17	157	157	0	39.251	By MS/MS	By MS/MS	By MS/MS	By MS/MS	By MS/MS	By MS/MS	By MS/MS	By MS/MS	By MS/MS	By MS/MS	By matching	By MS/MS	5571300	6544700	2024700	3652100	2612700	648650	5998100	7454300	11520000	11093000	512310	689810	3	4	1	2	2	1
B1ANR0;Q13310;H0Y5F5;H0YEU6;H0YCC8	B1ANR0;Q13310;H0Y5F5	7;7;4;2;1	2;2;2;1;1	2;2;2;1;1	Polyadenylate-binding protein;Polyadenylate-binding protein 4	PABPC4	;;	5	7	2	2	15	5.2	5.2	67.97	615	615;644;550;249;197	0	13.715	By matching	By matching	By matching	By matching	By matching	By matching	By matching	By MS/MS	By matching	By matching		By matching	6323.5	14870	73178	0	7562.5	17155	4758.9	55575	9794.5	0	0	0	0	0	0	0	0	0
P51991;H7C1J8	P51991	5;1	5;1	5;1	Heterogeneous nuclear ribonucleoprotein A3	HNRNPA3		2	5	5	5	20.4	20.4	20.4	39.594	378	378;115	0	57.398	By matching	By MS/MS	By MS/MS	By matching	By matching	By MS/MS	By matching	By MS/MS	By MS/MS	By matching	By matching	By MS/MS	52878	160450	464920	21787	10348	67704	101200	122910	126610	77436	8166.4	117420	0	1	5	0	0	1
P01037;P01036;P09228	P01037;P01036;P09228	2;2;1	2;2;1	2;2;1	Cystatin-SN;Cystatin-S;Cystatin-SA	CST1;CST4;CST2	;;	3	2	2	2	20.6	20.6	20.6	16.387	141	141;141;141	0	11.908	By matching	By matching	By matching	By matching	By matching	By matching	By matching	By MS/MS	By matching	By matching		By matching	248400	51855	13466	23200	132040	62361	121100	926560	320920	77339	0	116600	0	0	0	0	0	0
H7BY16;P19338	H7BY16;P19338	4;4	4;4	4;4	Nucleolin	NCL	;	2	4	4	4	17.6	17.6	17.6	32.389	296	296;710	0	27.245	By matching	By matching	By MS/MS	By matching	By matching	By matching	By matching	By MS/MS	By MS/MS	By matching		By MS/MS	7588.1	58332	298010	16087	9665.4	26715	70298	154140	172510	36703	0	242600	0	0	2	0	0	0
P31025;Q5VSP4	P31025	5;2	5;2	5;2	Lipocalin-1	LCN1		2	5	5	5	28.4	28.4	28.4	19.25	176	176;162	0	70.228	By MS/MS	By MS/MS	By MS/MS	By matching	By matching	By matching	By MS/MS	By MS/MS	By MS/MS	By MS/MS	By MS/MS	By MS/MS	1066200	774300	717070	146380	875470	230310	460600	17451000	1812000	544970	39245	817810	1	1	2	0	0	0
A0A087WVQ9;Q5VTE0;P68104;A6PW80;Q5JR01;A0A087WV01;Q05639	A0A087WVQ9;Q5VTE0;P68104;A6PW80;Q5JR01;A0A087WV01;Q05639	2;2;2;1;1;1;1	2;2;2;1;1;1;1	2;2;2;1;1;1;1	Putative elongation factor 1-alpha-like 3;Elongation factor 1-alpha 1;Elongation factor 1-alpha;Elongation factor 1-alpha 2	EEF1A1;EEF1A1P5;EEF1A2	;;;;;;	7	2	2	2	5.2	5.2	5.2	47.883	441	441;462;462;106;145;426;463	0	13.574	By MS/MS	By matching	By MS/MS	By matching		By matching	By matching	By MS/MS	By MS/MS	By MS/MS		By MS/MS	61208	36916	51488	37640	0	41395	74563	181350	76065	28001	0	80026	0	0	1	0	0	0
Q8WU90;H7C466	Q8WU90;H7C466	2;1	2;1	2;1	Zinc finger CCCH domain-containing protein 15	ZC3H15	;	2	2	2	2	6.1	6.1	6.1	48.602	426	426;71	0	63.646	By matching	By MS/MS	By MS/MS	By MS/MS	By matching		By MS/MS	By MS/MS	By MS/MS	By MS/MS		By MS/MS	30321	70648	22872	24797	27224	0	70800	109610	60253	69294	0	46209	0	1	1	0	0	0
A0A087WYF5;A0A087WYT0;A0A087WV42;A0A087WZY1;A0A0A0MT31;P02810	A0A087WYF5;A0A087WYT0;A0A087WV42;A0A087WZY1;A0A0A0MT31;P02810	3;3;3;3;2;2	3;3;3;3;2;2	3;3;3;3;2;2	Salivary acidic proline-rich phosphoprotein 1/2;Salivary acidic proline-rich phosphoprotein 1/2;Salivary acidic proline-rich phosphoprotein 3/4;Peptide P-C	PRH1	;;;;;	6	3	3	3	35	35	35	14.001	140	140;175;187;265;166;166	0	95.358	By MS/MS	By matching	By matching		By matching	By matching	By matching	By MS/MS	By matching		By matching	By matching	162860	13588	33054	0	26096	45710	78047	302810	26286	0	46760	170900	2	0	0	0	0	0
G5E972;P42167;P42166;H0YJH7	G5E972;P42167;P42166;H0YJH7	2;2;2;1	2;2;2;1	2;2;2;1	Lamina-associated polypeptide 2, isoforms beta/gamma;Thymopoietin;Thymopentin;Lamina-associated polypeptide 2, isoform alpha;Thymopoietin;Thymopentin	TMPO	;;;	4	2	2	2	6	6	6	46.306	414	414;454;694;237	0	12.497	By matching	By matching	By MS/MS	By matching	By matching		By matching	By matching	By matching	By matching		By MS/MS	34136	37786	65923	12294	12893	0	43304	71628	72726	19270	0	154410	0	0	0	0	0	0
P49790	P49790	2	2	2	Nuclear pore complex protein Nup153	NUP153		1	2	2	2	1.8	1.8	1.8	153.94	1475	1475	0	11.325		By MS/MS	By matching				By matching	By matching	By matching			By matching	0	7873.3	11003	0	0	0	5092.7	10873	7093.1	0	0	13967	0	1	0	0	0	0
C9J813;E9PGZ1;E7EX44;Q05682;C9JEK3	C9J813;E9PGZ1;E7EX44;Q05682;C9JEK3	2;2;2;2;1	2;2;2;2;1	2;2;2;2;1	Caldesmon	CALD1	;;;;	5	2	2	2	6.8	6.8	6.8	54.158	459	459;536;557;793;132	0	14.037	By matching	By matching	By matching	By matching			By MS/MS	By MS/MS	By matching	By matching		By matching	11188	21254	21607	2001.4	0	0	27652	75653	28239	9414.6	0	21256	0	0	0	0	0	0
C9JUJ0;Q9UFW8	C9JUJ0;Q9UFW8	2;2	2;2	2;2	CGG triplet repeat-binding protein 1	CGGBP1	;	2	2	2	2	22.6	22.6	22.6	11.939	106	106;167	0	11.592	By matching		By matching	By matching			By matching	By MS/MS	By matching			By MS/MS	63099	0	37880	58578	0	0	100310	245600	98940	0	0	151870	0	0	0	0	0	0
P01859;P01861;A0A0A0MS07;A0A0A0MS08;P01857;P01860	P01859;P01861;A0A0A0MS07;A0A0A0MS08;P01857;P01860	2;2;1;1;1;1	2;2;1;1;1;1	2;2;1;1;1;1	Ig gamma-2 chain C region;Ig gamma-4 chain C region;Ig gamma-1 chain C region;Ig gamma-3 chain C region	IGHG2;IGHG4;IGHG1;IGHG3	;;;;;	6	2	2	2	7.4	7.4	7.4	35.9	326	326;327;295;399;330;377	0	11.513	By matching		By matching		By matching		By matching	By MS/MS	By matching			By matching	12479	0	23147	0	20496	0	34541	326240	64532	0	0	12562	0	0	0	0	0	0
Q9GZZ8;F8W0V3	Q9GZZ8;F8W0V3	2;1	2;1	2;1	Extracellular glycoprotein lacritin	LACRT	;	2	2	2	2	16.7	16.7	16.7	14.246	138	138;127	0	16.219	By matching	By matching			By matching		By matching	By MS/MS	By matching	By matching		By matching	159390	47445	0	0	79859	0	158740	2499700	198020	21351	0	49958	0	0	0	0	0	0
P05204;A0A087WZE9;Q15651	P05204;A0A087WZE9;Q15651	2;1;1	2;1;1	2;1;1	Non-histone chromosomal protein HMG-17;High mobility group nucleosome-binding domain-containing protein 3	HMGN2;HMGN3	;;	3	2	2	2	16.7	16.7	16.7	9.3926	90	90;130;99	0	93.975	By matching	By matching	By matching				By MS/MS	By MS/MS	By MS/MS	By matching		By MS/MS	52026	281540	569350	0	0	0	1659500	3297900	1840600	269150	0	2088600	0	0	0	0	0	0
P63261;P60709;I3L3I0;I3L1U9;I3L4N8;P63267;P68133;P68032;P62736;Q6S8J3;A5A3E0;G5E9R0;K7EM38;E7EVS6;I3L3R2;J3KT65;A6NL76;P0CG38;F8WCH0;C9JTX5;C9JUM1;C9JZR7;F8WB63;B8ZZJ2;C9JFL5;F6UVQ4;F6QUT6;Q9BYX7;P0CG39;Q562R1	P63261;P60709;I3L3I0;I3L1U9;I3L4N8;P63267;P68133;P68032;P62736;Q6S8J3;A5A3E0	7;7;4;4;4;4;4;4;4;4;4;3;3;3;3;3;3;3;2;2;2;2;2;2;2;2;2;2;2;1	7;7;4;4;4;4;4;4;4;4;4;3;3;3;3;3;3;3;2;2;2;2;2;2;2;2;2;2;2;1	7;7;4;4;4;4;4;4;4;4;4;3;3;3;3;3;3;3;2;2;2;2;2;2;2;2;2;2;2;1	Actin, cytoplasmic 2;Actin, cytoplasmic 2, N-terminally processed;Actin, cytoplasmic 1;Actin, cytoplasmic 1, N-terminally processed;Actin, gamma-enteric smooth muscle;Actin, alpha skeletal muscle;Actin, alpha cardiac muscle 1;Actin, aortic smooth muscle;POTE ankyrin domain family member E;POTE ankyrin domain family member F	ACTG1;ACTB;ACTG2;ACTA1;ACTC1;ACTA2;POTEE;POTEF	;;;;;;;;;;	30	7	7	7	23.7	23.7	23.7	41.792	375	375;375;214;214;241;376;377;377;377;1075;1075;125;133;163;164;198;254;1075;52;80;99;102;105;119;144;151;151;375;1038;376	0	82.663	By MS/MS	By MS/MS	By matching	By MS/MS	By MS/MS	By matching	By MS/MS	By MS/MS	By MS/MS	By MS/MS	By matching	By MS/MS	216180	180730	90056	164920	94387	166680	175540	299610	433480	72385	63724	164170	0	1	0	1	1	0
Q52LG2;Q8IUC0	Q52LG2;Q8IUC0	2;1	2;1	2;1	Keratin-associated protein 13-2;Keratin-associated protein 13-1	KRTAP13-2;KRTAP13-1	;	2	2	2	2	14.3	14.3	14.3	18.727	175	175;172	0	11.317					By matching						By MS/MS		0	0	0	0	21394	0	0	0	0	0	264560	0	0	0	0	0	0	0
Q96I24	Q96I24	2	2	2	Far upstream element-binding protein 3	FUBP3		1	2	2	2	5.2	5.2	5.2	61.64	572	572	0	11.775					By matching								0	0	0	0	4866.1	0	0	0	0	0	0	0	0	0	0	0	0	0
P53999	P53999	2	2	2	Activated RNA polymerase II transcriptional coactivator p15	SUB1		1	2	2	2	18.9	18.9	18.9	14.395	127	127	0	21.679	By matching	By matching	By matching	By matching	By matching	By matching	By MS/MS	By matching	By MS/MS	By matching	By matching	By MS/MS	239470	317680	396210	269820	472970	39536	261130	251780	139790	135150	60332	322210	0	0	0	0	0	0
Q13442;F8WBW6	Q13442	4;1	4;1	4;1	28 kDa heat- and acid-stable phosphoprotein	PDAP1		2	4	4	4	32	32	32	20.63	181	181;39	0	27.739	By MS/MS	By MS/MS	By MS/MS	By matching	By matching	By matching	By MS/MS	By MS/MS	By MS/MS	By MS/MS	By MS/MS	By MS/MS	349320	502880	1110600	196600	454800	666490	233910	1338300	435530	169830	83452	1664100	2	1	2	0	0	0
P52597;A0A1B0GW42	P52597	5;1	5;1	3;1	Heterogeneous nuclear ribonucleoprotein F;Heterogeneous nuclear ribonucleoprotein F, N-terminally processed	HNRNPF		2	5	5	3	17.6	17.6	11.1	45.671	415	415;98	0	32.666	By matching	By matching	By MS/MS	By matching	By matching	By MS/MS	By matching	By MS/MS	By matching	By matching	By matching	By MS/MS	19300	136980	882500	15180	133740	246270	80166	321890	45638	124110	16352	558410	0	0	4	0	0	1
P62081;B5MCP9	P62081;B5MCP9	5;3	5;3	5;3	40S ribosomal protein S7	RPS7	;	2	5	5	5	26.8	26.8	26.8	22.127	194	194;187	0	313.86	By MS/MS	By matching	By MS/MS	By matching	By MS/MS	By matching	By matching	By MS/MS	By MS/MS	By matching	By MS/MS	By MS/MS	309900	252370	1051100	191860	292460	348770	136020	857400	603750	618990	528070	1187400	1	0	2	0	1	0
K7EP65;K7EKS7;K7ELC4;K7EMH1;K7ERI7;P35268;K7EJT5	K7EP65;K7EKS7;K7ELC4;K7EMH1;K7ERI7;P35268;K7EJT5	3;3;3;3;3;3;2	3;3;3;3;3;3;2	3;3;3;3;3;3;2	60S ribosomal protein L22	RPL22	;;;;;;	7	3	3	3	52.1	52.1	52.1	5.2389	48	48;53;79;89;95;128;47	0	24.663	By MS/MS	By MS/MS	By MS/MS	By matching	By matching	By MS/MS	By matching	By MS/MS	By MS/MS	By matching	By MS/MS	By MS/MS	1074600	1113900	5690900	761620	701220	1868300	597920	3130300	1981200	860010	742830	4340300	2	1	1	0	0	2
Q99879;U3KQK0;Q99880;Q99877;Q93079;Q5QNW6;P62807;P58876;P57053;O60814;Q96A08	Q99879;U3KQK0;Q99880;Q99877;Q93079;Q5QNW6;P62807;P58876;P57053;O60814	5;4;4;4;4;4;4;4;4;4;2	5;4;4;4;4;4;4;4;4;4;2	2;1;1;1;1;1;1;1;1;1;0	Histone H2B type 1-M;Histone H2B;Histone H2B type 1-L;Histone H2B type 1-N;Histone H2B type 1-H;Histone H2B type 2-F;Histone H2B type 1-C/E/F/G/I;Histone H2B type 1-D;Histone H2B type F-S;Histone H2B type 1-K	HIST1H2BM;HIST1H2BN;HIST1H2BL;HIST1H2BH;HIST2H2BF;HIST1H2BC;HIST1H2BD;H2BFS;HIST1H2BK	;;;;;;;;;	11	5	5	2	45.2	45.2	17.5	13.989	126	126;166;126;126;126;126;126;126;126;126;127	0	115.71	By MS/MS	By MS/MS	By MS/MS	By MS/MS	By MS/MS	By MS/MS	By MS/MS	By MS/MS	By MS/MS	By MS/MS	By MS/MS	By MS/MS	1098700	1383300	7514600	406570	2261900	1224300	593520	5943100	1191000	1419000	504630	8034200	2	1	2	2	2	2
Q9NX24;D6RC52;D6RCB9;J3QSY4;H0YC83	Q9NX24;D6RC52;D6RCB9;J3QSY4	5;4;4;3;1	5;4;4;3;1	5;4;4;3;1	H/ACA ribonucleoprotein complex subunit 2	NHP2	;;;	5	5	5	5	37.9	37.9	37.9	17.201	153	153;132;135;90;85	0	105.45	By MS/MS	By MS/MS	By MS/MS	By MS/MS	By MS/MS	By MS/MS	By MS/MS	By MS/MS	By MS/MS	By matching	By MS/MS	By MS/MS	3531000	8550100	9335700	2700100	3776400	2153600	1553400	12612000	4308900	1157700	3014700	15912000	3	2	5	2	1	2
P05455;E9PGX9;E9PFL9;E7ERC4	P05455;E9PGX9;E9PFL9;E7ERC4	2;1;1;1	2;1;1;1	2;1;1;1	Lupus La protein	SSB	;;;	4	2	2	2	5.9	5.9	5.9	46.836	408	408;120;134;184	0	11.715	By matching		By matching			By matching	By matching				By MS/MS	By matching	2756.1	0	22274	0	0	7785.8	2416.3	0	0	0	11896	37657	0	0	0	0	0	0
P26373;J3QSB4;H3BUK8;H3BTH3;J3KS98	P26373;J3QSB4	5;3;1;1;1	5;3;1;1;1	5;3;1;1;1	60S ribosomal protein L13	RPL13	;	5	5	5	5	25.1	25.1	25.1	24.261	211	211;126;54;63;78	0	323.31	By MS/MS	By MS/MS	By MS/MS	By MS/MS	By MS/MS	By MS/MS	By MS/MS	By MS/MS	By MS/MS	By MS/MS	By MS/MS	By MS/MS	1149400	1388800	2985700	1715800	2033100	1557400	1305800	4683100	3907600	548960	1327400	5794100	1	2	4	1	2	1
Q13242;H0YIB4;S4R3G0	Q13242;H0YIB4;S4R3G0	4;3;2	4;3;2	4;3;2	Serine/arginine-rich splicing factor 9	SRSF9	;;	3	4	4	4	19	19	19	25.542	221	221;109;119	0	48.872	By matching	By matching	By matching	By matching	By matching	By matching	By matching	By MS/MS	By matching	By matching	By matching	By MS/MS	113720	404030	677080	111750	147780	176280	64318	660640	313050	88149	102830	606140	0	0	0	0	0	0
P60866;E5RJX2;E5RIP1;G3XAN0	P60866;E5RJX2	5;3;2;2	5;3;2;2	5;3;2;2	40S ribosomal protein S20	RPS20	;	4	5	5	5	29.4	29.4	29.4	13.373	119	119;61;46;64	0	323.31	By MS/MS	By MS/MS	By MS/MS	By MS/MS	By MS/MS	By MS/MS	By MS/MS	By MS/MS	By MS/MS	By MS/MS	By MS/MS	By MS/MS	2016600	2698600	7392700	2402300	3449500	3446500	1313500	11981000	8402100	1906100	2029200	7174200	2	3	6	4	2	4
P31944	P31944	2	2	2	Caspase-14;Caspase-14 subunit p17, mature form;Caspase-14 subunit p10, mature form;Caspase-14 subunit p20, intermediate form;Caspase-14 subunit p8, intermediate form	CASP14		1	2	2	2	9.9	9.9	9.9	27.679	242	242	0	14.237	By MS/MS	By MS/MS	By MS/MS	By matching	By MS/MS	By matching	By MS/MS	By matching	By MS/MS	By matching	By matching	By matching	51280	72708	56790	55405	70251	49101	74248	106110	117010	49551	21554	81957	1	1	1	0	1	0
P14923;C9JTX4;C9J826;C9JK18;C9JKY1;P35222	P14923;C9JTX4;C9J826;C9JK18;C9JKY1	3;2;2;2;2;1	3;2;2;2;2;1	2;2;2;2;2;0	Junction plakoglobin	JUP	;;;;	6	3	3	2	5	5	3.2	81.744	745	745;235;276;295;297;781	0	20.137	By matching	By matching	By MS/MS	By matching	By MS/MS	By matching	By matching	By MS/MS	By MS/MS	By matching	By matching	By MS/MS	22480	34338	50365	9706.1	33472	26766	21358	53840	36169	12024	6609.9	35929	0	0	1	0	1	0
A2ABK4;A0A0A0MT02;P18615;A0A0G2JI50;E9PD43;A0A0A0MSN9	A2ABK4;A0A0A0MT02;P18615;A0A0G2JI50;E9PD43;A0A0A0MSN9	2;2;2;1;1;1	2;2;2;1;1;1	2;2;2;1;1;1	Negative elongation factor E	NELFE	;;;;;	6	2	2	2	15.7	15.7	15.7	17.291	159	159;293;380;240;260;333	0	12.156	By matching	By matching	By matching	By matching	By matching	By matching	By matching	By matching	By matching	By matching	By matching	By MS/MS	22702	64969	120470	50478	67326	17635	57467	82451	61519	90178	22216	138670	0	0	0	0	0	0
P39019;M0R2L9;A0A075B6E2;M0QXK4;M0QYF7;M0R140	P39019;M0R2L9;A0A075B6E2;M0QXK4;M0QYF7;M0R140	6;3;3;3;3;3	6;3;3;3;3;3	6;3;3;3;3;3	40S ribosomal protein S19	RPS19	;;;;;	6	6	6	6	36.6	36.6	36.6	16.06	145	145;71;71;76;100;102	0	202.5	By matching	By matching	By MS/MS	By MS/MS	By matching	By MS/MS	By matching	By MS/MS	By MS/MS	By MS/MS	By MS/MS	By MS/MS	951920	1088200	1951700	1193200	1142600	666160	410290	2286700	4922900	2677600	73069	943970	0	0	1	0	0	2
O43290;E9PQI8	O43290	8;2	8;2	8;2	U4/U6.U5 tri-snRNP-associated protein 1	SART1		2	8	8	8	15.2	15.2	15.2	90.254	800	800;164	0	50.162	By MS/MS	By MS/MS	By MS/MS	By matching	By matching	By matching	By MS/MS	By MS/MS	By MS/MS	By MS/MS	By matching	By MS/MS	82535	132020	122850	56060	58760	23526	89335	54905	83053	148090	42607	55540	2	3	1	0	0	0
E5RI99;P62888;A0A0B4J213;E5RJH3;A0A0C4DH44	E5RI99;P62888;A0A0B4J213	3;3;2;1;1	3;3;2;1;1	3;3;2;1;1	60S ribosomal protein L30	RPL30	;;	5	3	3	3	41.2	41.2	41.2	12.656	114	114;115;51;56;96	0	66.707	By matching	By MS/MS	By MS/MS	By MS/MS	By matching	By MS/MS	By matching	By MS/MS	By MS/MS	By MS/MS	By MS/MS	By MS/MS	44037	203320	1435600	81246	99106	595450	57368	1278000	381570	70842	605260	921060	0	1	2	0	0	1
J3QSA3;F5GZ39;M0R1V7;J3QS39;Q49A90;J3QTR3;F5H6Q2;F5GYU3;F5H2Z3;F5H265;B4DV12;F5H388;F5H747;F5GXK7;J3QKN0;Q5PY61;Q96C32;P62987;P62979;P0CG47;P0CG48;M0R1M6;M0R2S1	J3QSA3;F5GZ39;M0R1V7;J3QS39;Q49A90;J3QTR3;F5H6Q2;F5GYU3;F5H2Z3;F5H265;B4DV12;F5H388;F5H747;F5GXK7;J3QKN0;Q5PY61;Q96C32;P62987;P62979;P0CG47;P0CG48;M0R1M6;M0R2S1	2;2;2;2;2;2;2;2;2;2;2;2;2;2;2;2;2;2;2;2;2;1;1	2;2;2;2;2;2;2;2;2;2;2;2;2;2;2;2;2;2;2;2;2;1;1	2;2;2;2;2;2;2;2;2;2;2;2;2;2;2;2;2;2;2;2;2;1;1	Ubiquitin-60S ribosomal protein L40;Ubiquitin;60S ribosomal protein L40;Ubiquitin-40S ribosomal protein S27a;Ubiquitin;40S ribosomal protein S27a;Polyubiquitin-B;Ubiquitin;Polyubiquitin-C;Ubiquitin	UBB;UBC;UBA52;RPS27A	;;;;;;;;;;;;;;;;;;;;;;	23	2	2	2	67.4	67.4	67.4	4.8535	43	43;61;63;93;95;106;122;134;136;149;153;155;160;169;206;229;305;128;156;229;685;114;138	0	57.19	By matching	By MS/MS	By MS/MS	By MS/MS	By matching	By matching	By MS/MS	By MS/MS	By MS/MS	By MS/MS	By MS/MS	By MS/MS	2547500	3276900	6910000	1534600	3202200	2519200	3488400	6302900	3681500	4710700	2475600	7334500	0	1	1	1	0	0
E9PKZ0;P62917;G3V1A1;E9PP36;E9PKU4	E9PKZ0;P62917;G3V1A1;E9PP36;E9PKU4	4;4;3;2;2	4;4;3;2;2	4;4;3;2;2	60S ribosomal protein L8	RPL8	;;;;	5	4	4	4	17.1	17.1	17.1	22.389	205	205;257;167;148;235	0	85.541	By matching	By matching	By MS/MS	By MS/MS	By matching	By MS/MS	By matching	By MS/MS	By MS/MS	By matching	By MS/MS	By MS/MS	471100	479530	2250800	578090	654630	925570	438200	2888900	1918500	341110	758220	1769800	0	0	3	1	0	2
P12273	P12273	2	2	2	Prolactin-inducible protein	PIP		1	2	2	2	15.8	15.8	15.8	16.572	146	146	0	13.373	By matching	By matching	By matching	By matching	By matching	By matching	By matching	By MS/MS	By matching	By MS/MS	By matching	By matching	105740	60157	49019	45268	88452	92838	81770	426870	90267	83518	59317	75505	0	0	0	0	0	0
H0YMD0;H0YMU9;H0YN42;P07355;H0YMM1;H0YNP5;H0YKS4;H0YM50;H0YNA0;H0YKZ7;H0YLV6;H0YMT9;H0YKX9;H0YN28;H0YL33;H0YMW4;A6NMY6;H0YLE2;H0YN52;H0YMD9;H0YKV8;H0YKL9	H0YMD0;H0YMU9;H0YN42;P07355;H0YMM1;H0YNP5;H0YKS4;H0YM50;H0YNA0;H0YKZ7;H0YLV6;H0YMT9;H0YKX9;H0YN28;H0YL33;H0YMW4;A6NMY6	4;4;4;4;3;3;3;3;2;2;2;2;2;2;2;2;2;1;1;1;1;1	4;4;4;4;3;3;3;3;2;2;2;2;2;2;2;2;2;1;1;1;1;1	4;4;4;4;3;3;3;3;2;2;2;2;2;2;2;2;2;1;1;1;1;1	Annexin;Annexin A2;Putative annexin A2-like protein	ANXA2;ANXA2P2	;;;;;;;;;;;;;;;;	22	4	4	4	23.3	23.3	23.3	25.341	227	227;230;256;339;149;175;176;248;79;119;132;133;134;139;142;146;339;45;59;65;81;110	0	23.274	By MS/MS	By MS/MS	By matching	By matching	By matching	By matching	By matching	By MS/MS	By matching	By matching	By matching	By matching	78581	105770	55147	57909	54734	60622	110330	174270	86032	53994	55759	86836	0	1	0	0	0	0
A0A1B0GTK2;A0A1B0GVD3;Q6ZN17	A0A1B0GTK2;A0A1B0GVD3;Q6ZN17	2;2;2	2;2;2	2;2;2	Protein lin-28 homolog B	LIN28B	;;	3	2	2	2	15.8	15.8	15.8	23.006	209	209;258;250	0	12.076		By matching	By MS/MS		By matching	By matching		By matching	By matching	By matching	By matching	By matching	0	31758	117180	0	8540.9	21166	0	40017	23708	6272.9	6375.8	66499	0	0	1	0	0	0
Q8IXM3	Q8IXM3	5	5	5	39S ribosomal protein L41, mitochondrial	MRPL41		1	5	5	5	54.7	54.7	54.7	15.383	137	137	0	63.506	By matching	By MS/MS	By matching	By matching	By matching	By matching	By matching	By MS/MS	By matching	By matching	By matching	By MS/MS	159250	380290	728210	180980	488450	114580	131070	1156400	539180	200270	189000	1612300	0	1	0	0	0	0
P62857	P62857	2	2	2	40S ribosomal protein S28	RPS28		1	2	2	2	30.4	30.4	30.4	7.8409	69	69	0	13.242	By matching	By MS/MS	By matching	By matching	By MS/MS	By matching	By matching	By matching	By MS/MS	By MS/MS	By matching	By matching	576140	921780	1649000	381470	1619000	1611700	1357100	2988600	2187100	654140	137990	2464300	0	1	0	0	1	0
D6R9A6;P26583;Q5T7C4;B2RPK0;P09429	D6R9A6;P26583	3;3;1;1;1	3;3;1;1;1	3;3;1;1;1	High mobility group protein B2	HMGB2	;	5	3	3	3	28.4	28.4	28.4	15.404	134	134;209;158;211;215	0	20.958	By matching	By MS/MS	By matching	By matching	By MS/MS	By matching	By matching	By MS/MS	By MS/MS	By matching	By matching	By MS/MS	789700	1339900	25360	590180	795980	149490	565710	542390	2097900	310550	23642	697430	0	3	0	0	1	0
P62805	P62805	5	5	5	Histone H4	HIST1H4A		1	5	5	5	43.7	43.7	43.7	11.367	103	103	0	249.79	By MS/MS	By MS/MS	By MS/MS	By MS/MS	By MS/MS	By MS/MS	By MS/MS	By MS/MS	By MS/MS	By MS/MS	By matching	By MS/MS	1382000	713300	1648700	724470	1869900	1470500	2034300	2530300	3563700	2914000	217550	3972200	2	1	1	1	2	1
C9J0D1;Q71UI9;P0C0S5;C9J386	C9J0D1;Q71UI9;P0C0S5;C9J386	3;3;3;2	3;3;3;2	1;1;1;1	Histone H2A;Histone H2A.V;Histone H2A.Z	H2AFV;H2AFZ	;;;	4	3	3	1	21.3	21.3	8.2	13.163	122	122;128;128;76	0	112.81	By matching	By MS/MS	By MS/MS	By MS/MS	By matching	By MS/MS	By MS/MS	By MS/MS	By MS/MS	By MS/MS	By MS/MS	By MS/MS	4445500	5687300	15555000	2945800	4385000	4485800	4423000	15042000	10518000	9534700	3820600	17381000	0	1	1	1	0	1
A0A0A0MRM9;Q14978	A0A0A0MRM9;Q14978	3;3	3;3	3;3	Nucleolar and coiled-body phosphoprotein 1	NOLC1	;	2	3	3	3	4.2	4.2	4.2	74.543	708	708;699	0	20.618	By matching	By matching	By matching	By matching	By matching	By matching	By matching	By matching	By matching	By matching	By matching	By matching	23371	34358	29904	34682	18127	7272.5	40527	55921	25650	18703	9947.7	26472	0	0	0	0	0	0
Q01469	Q01469	2	2	2	Fatty acid-binding protein, epidermal	FABP5		1	2	2	2	13.3	13.3	13.3	15.164	135	135	0	11.619	By matching	By matching	By matching	By matching	By matching	By matching	By MS/MS	By matching	By MS/MS	By MS/MS	By matching	By matching	200800	158040	106970	133930	56190	100520	213240	242990	188890	206540	104120	64572	0	0	0	0	0	0
Q14103;H0YA96;H0Y8G5;D6RAF8;D6RF44;D6RD83;D6RBQ9	Q14103;H0YA96;H0Y8G5;D6RAF8;D6RF44	16;15;15;12;10;7;7	16;15;15;12;10;7;7	16;15;15;12;10;7;7	Heterogeneous nuclear ribonucleoprotein D0	HNRNPD	;;;;	7	16	16	16	37.2	37.2	37.2	38.434	355	355;210;260;221;111;92;155	0	323.31	By MS/MS	By MS/MS	By MS/MS	By MS/MS	By MS/MS	By MS/MS	By MS/MS	By MS/MS	By MS/MS	By MS/MS	By MS/MS	By MS/MS	7056800	10952000	33775000	3851800	4097700	4754200	9653700	13185000	7709700	7163600	3883700	8126500	6	11	14	7	5	6
D6R9P3;D6RD18;D6RBZ0;Q99729	D6R9P3;D6RD18;D6RBZ0;Q99729	13;13;13;10	13;13;13;10	13;13;13;10	Heterogeneous nuclear ribonucleoprotein A/B	HNRNPAB	;;;	4	13	13	13	32.5	32.5	32.5	30.302	280	280;283;327;332	0	323.31	By MS/MS	By MS/MS	By MS/MS	By MS/MS	By MS/MS	By MS/MS	By MS/MS	By MS/MS	By MS/MS	By MS/MS	By MS/MS	By MS/MS	3208900	8351400	7723100	2456600	2877200	3693500	7427400	8927500	5401000	6918900	3018800	6975600	1	9	6	2	2	3
K7EKJ7;A0A0U1RRM4;P26599;K7ELW5;K7ES59;A0A0D9SF20;A6NLN1	K7EKJ7;A0A0U1RRM4;P26599;K7ELW5;K7ES59;A0A0D9SF20;A6NLN1	2;2;2;1;1;1;1	2;2;2;1;1;1;1	2;2;2;1;1;1;1	Polypyrimidine tract-binding protein 1	PTBP1	;;;;;;	7	2	2	2	13.9	13.9	13.9	25.334	237	237;588;531;105;149;197;527	0	12.694			By matching										0	0	42396	0	0	0	0	0	0	0	0	0	0	0	0	0	0	0
Q15233;C9IZL7;H7C367	Q15233;C9IZL7;H7C367	2;1;1	2;1;1	2;1;1	Non-POU domain-containing octamer-binding protein	NONO	;;	3	2	2	2	5.1	5.1	5.1	54.231	471	471;207;234	0	12.453			By MS/MS										0	0	24596	0	0	0	0	0	0	0	0	0	0	0	0	0	0	0
Q96PK6	Q96PK6	2	2	2	RNA-binding protein 14	RBM14		1	2	2	2	3.1	3.1	3.1	69.491	669	669	0	11.889	By matching		By matching									By matching	1086.7	0	11806	0	0	0	0	0	0	0	0	37351	0	0	0	0	0	0
P23246	P23246	6	6	6	Splicing factor, proline- and glutamine-rich	SFPQ		1	6	6	6	10.6	10.6	10.6	76.149	707	707	0	54.056	By matching	By MS/MS	By MS/MS	By matching	By matching	By matching	By matching	By MS/MS	By matching	By MS/MS	By matching	By MS/MS	28066	50394	346640	39151	31792	34430	77739	82402	100780	56175	18786	57950	0	1	2	0	0	0
F5H2U8;F5H2A4;F5H6H0;P52926	F5H2U8;F5H2A4;F5H6H0;P52926	2;2;2;2	2;2;2;2	2;2;2;2	High mobility group protein HMGI-C	HMGA2	;;;	4	2	2	2	36.4	36.4	36.4	10.767	99	99;118;147;109	0	15.826	By matching	By MS/MS	By MS/MS	By matching	By matching	By matching	By MS/MS	By MS/MS	By MS/MS	By matching	By matching	By MS/MS	143830	223590	432360	124870	210620	89039	148900	471800	515000	83496	190900	305240	0	1	1	0	0	0
Q15424;Q14151;K7ES42	Q15424;Q14151	6;3;2	6;3;2	6;3;2	Scaffold attachment factor B1;Scaffold attachment factor B2	SAFB;SAFB2	;	3	6	6	6	14.2	14.2	14.2	102.64	915	915;953;106	0	53.745	By matching	By matching	By MS/MS	By matching	By matching	By matching	By matching	By matching	By MS/MS	By matching	By matching	By MS/MS	49530	152580	206230	50617	91719	47041	115320	201560	149180	91344	8192.4	319570	0	0	1	0	0	0
P61978;Q5T6W2;S4R359	P61978;Q5T6W2	3;2;1	3;2;1	3;2;1	Heterogeneous nuclear ribonucleoprotein K	HNRNPK	;	3	3	3	3	7.3	7.3	7.3	50.976	463	463;379;100	0	18.313	By matching	By matching	By matching	By matching			By MS/MS			By matching	By matching	By matching	5811.3	10993	39913	6844.9	0	0	13104	0	0	18861	7319.3	14538	0	0	0	0	0	0
P22626;A0A087WUI2	P22626;A0A087WUI2	4;3	4;3	4;3	Heterogeneous nuclear ribonucleoproteins A2/B1	HNRNPA2B1	;	2	4	4	4	14.4	14.4	14.4	37.429	353	353;261	0	28.351	By matching	By matching	By MS/MS	By matching	By matching	By matching	By MS/MS	By MS/MS	By MS/MS	By MS/MS	By matching	By MS/MS	86908	180990	354050	46452	92598	40503	141300	176900	163100	182580	33464	299040	0	0	2	0	0	0
Q15427	Q15427	2	2	2	Splicing factor 3B subunit 4	SF3B4		1	2	2	2	5.2	5.2	5.2	44.385	424	424	0	12.343	By matching	By matching	By matching	By matching	By matching		By matching		By MS/MS	By matching		By matching	34172	12989	27861	63650	55693	0	127260	0	184580	250710	0	21999	0	0	0	0	0	0
O75475	O75475	5	5	5	PC4 and SFRS1-interacting protein	PSIP1		1	5	5	5	10.2	10.2	10.2	60.103	530	530	0	30.926	By MS/MS	By MS/MS	By MS/MS	By MS/MS	By MS/MS	By matching	By MS/MS	By MS/MS	By MS/MS	By MS/MS	By matching	By MS/MS	116980	299970	265560	102430	99652	40069	188140	235100	272090	196560	31825	339480	2	4	2	2	1	0
P25311;C9JEV0	P25311;C9JEV0	2;1	2;1	2;1	Zinc-alpha-2-glycoprotein	AZGP1	;	2	2	2	2	7.4	7.4	7.4	34.258	298	298;227	0	18.536	By matching	By MS/MS	By MS/MS	By matching	By MS/MS	By MS/MS	By MS/MS	By MS/MS	By MS/MS	By matching	By MS/MS	By MS/MS	44649	37559	47485	35526	38667	34937	68280	354000	65881	40272	28005	57489	0	1	1	0	1	1
P62316;K7ERG4;K7EJB5	P62316;K7ERG4	8;5;2	8;5;2	8;5;2	Small nuclear ribonucleoprotein Sm D2	SNRPD2	;	3	8	8	8	61	61	61	13.527	118	118;78;54	0	323.31	By matching	By MS/MS	By MS/MS	By MS/MS	By MS/MS	By MS/MS	By MS/MS	By MS/MS	By MS/MS	By MS/MS	By MS/MS	By MS/MS	898660	1598700	5112000	919520	1070400	2202100	1401400	18436000	2948600	1255400	7250200	12754000	0	2	8	1	1	4
H0YLA2;P37108	H0YLA2;P37108	5;5	5;5	5;5	Signal recognition particle 14 kDa protein	SRP14	;	2	5	5	5	33	33	33	13.058	115	115;136	0	68.439	By MS/MS	By matching	By MS/MS	By MS/MS	By matching	By matching	By MS/MS	By MS/MS	By MS/MS	By MS/MS	By MS/MS	By MS/MS	398950	578350	1050100	414600	302420	598880	1249600	2152000	1117500	760240	1229400	1127400	3	0	1	1	0	0
P01834	P01834	3	3	3	Ig kappa chain C region	IGKC		1	3	3	3	48.6	48.6	48.6	11.765	107	107	0	17.512	By matching	By matching	By matching	By matching	By matching	By matching	By matching	By MS/MS	By matching	By matching	By matching	By matching	71776	78885	98970	60611	101790	41927	112350	1569100	64004	79706	87246	70490	0	0	0	0	0	0
P61626;F8VV32;A0A0B4J259	P61626;F8VV32;A0A0B4J259	2;1;1	2;1;1	2;1;1	Lysozyme C;Lysozyme	LYZ	;;	3	2	2	2	27	27	27	16.537	148	148;104;137	0	55.595	By matching	By MS/MS	By matching	By matching	By matching	By matching	By MS/MS	By MS/MS	By MS/MS	By MS/MS	By MS/MS	By MS/MS	965510	712390	39826	221320	867500	352310	382060	9555100	811990	524510	42709	774370	0	1	0	0	0	0
E7EX17;P23588;F8VX11;F8W0K0;F8VRU1;F8VYE9;F8VSC7;F8VP89	E7EX17;P23588;F8VX11	5;5;3;1;1;1;1;1	5;5;3;1;1;1;1;1	5;5;3;1;1;1;1;1	Eukaryotic translation initiation factor 4B	EIF4B	;;	8	5	5	5	8.9	8.9	8.9	69.697	616	616;611;360;169;175;185;227;275	0	29.828	By matching	By matching	By MS/MS	By matching	By matching	By matching	By matching	By matching	By matching	By matching	By matching	By matching	3371	45894	164330	2837.9	10236	12950	78001	4447.3	42387	36599	6226.2	34817	0	0	2	0	0	0
B5MBX0;Q96FF9;H0YCL8	B5MBX0;Q96FF9	3;3;1	3;3;1	3;3;1	Sororin	CDCA5	;	3	3	3	3	16.9	16.9	16.9	33.734	307	307;252;70	0	18.562	By matching	By matching	By matching	By matching	By matching	By matching	By matching	By MS/MS	By matching	By matching		By MS/MS	13324	45265	16262	13473	77750	18310	92164	152720	71833	27554	0	111320	0	0	0	0	0	0
H3BPE7;P35637;A0A075B7D9;Q92804	H3BPE7;P35637	3;3;1;1	3;3;1;1	3;3;1;1	RNA-binding protein FUS	FUS	;	4	3	3	3	7.4	7.4	7.4	53.496	527	527;526;449;592	0	61.294	By matching	By matching	By MS/MS	By matching	By matching	By matching	By matching	By MS/MS	By MS/MS	By MS/MS	By MS/MS	By matching	80263	99213	298330	78657	91562	43458	188430	281850	310300	313950	165750	43865	0	0	1	0	0	0
F8W6I7;P09651;F8VTQ5;H0YH80;F8VZ49;Q32P51;F8W646;F8VYN5	F8W6I7;P09651;F8VTQ5;H0YH80;F8VZ49;Q32P51	10;10;7;6;5;5;4;1	10;10;7;6;5;5;4;1	10;10;7;6;5;5;4;1	Heterogeneous nuclear ribonucleoprotein A1;Heterogeneous nuclear ribonucleoprotein A1, N-terminally processed;Heterogeneous nuclear ribonucleoprotein A1-like 2	HNRNPA1;HNRNPA1L2	;;;;;	8	10	10	10	32.2	32.2	32.2	33.155	307	307;372;145;191;231;320;156;113	0	154.18	By MS/MS	By MS/MS	By MS/MS	By matching	By matching	By matching	By MS/MS	By MS/MS	By MS/MS	By MS/MS	By matching	By MS/MS	103040	324770	1141800	51586	122210	78226	362990	387050	185080	292450	26148	459990	1	1	4	0	0	0
A0A087X0X3;P52272;M0R019;M0R2T0;M0R0Y6;M0QYQ7;M0R0N3;M0QY96;M0R2I7	A0A087X0X3;P52272;M0R019;M0R2T0;M0R0Y6;M0QYQ7;M0R0N3	10;10;7;6;5;5;5;2;2	10;10;7;6;5;5;5;2;2	10;10;7;6;5;5;5;2;2	Heterogeneous nuclear ribonucleoprotein M	HNRNPM	;;;;;;	9	10	10	10	15.5	15.5	15.5	77.569	730	730;730;352;357;99;219;275;116;214	0	134.4	By matching	By MS/MS	By MS/MS	By matching	By matching	By matching	By MS/MS	By MS/MS	By matching	By MS/MS	By MS/MS	By matching	46692	162080	164230	23794	73845	16116	152560	107620	97017	84839	40452	69281	0	2	2	0	0	0
P16403	P16403	7	7	1	Histone H1.2	HIST1H1C		1	7	7	1	25.4	25.4	7.5	21.364	213	213	0	136.2	By MS/MS	By MS/MS	By MS/MS	By MS/MS	By MS/MS	By MS/MS	By MS/MS	By MS/MS	By MS/MS	By MS/MS	By MS/MS	By MS/MS	1707300	2587400	3173700	651700	582160	708010	1825900	2640000	3744400	6435900	2778900	6095200	4	5	5	2	0	1
J3KS31;J3QRS9;X6R4W8;O43670	J3KS31;J3QRS9;X6R4W8;O43670	2;2;2;2	2;2;2;2	2;2;2;2	BUB3-interacting and GLEBS motif-containing protein ZNF207	ZNF207	;;;	4	2	2	2	7.3	7.3	7.3	34.987	341	341;493;497;478	0	12.221	By matching	By matching	By matching	By matching	By matching	By matching	By matching	By MS/MS	By MS/MS	By matching	By matching	By matching	47462	108630	83226	27767	93553	10241	77154	267660	91271	63487	20836	56590	0	0	0	0	0	0
O75940	O75940	3	3	3	Survival of motor neuron-related-splicing factor 30	SMNDC1		1	3	3	3	14.3	14.3	14.3	26.711	238	238	0	18.305	By matching	By MS/MS	By matching	By matching	By MS/MS	By matching	By MS/MS	By MS/MS	By MS/MS	By matching	By matching	By MS/MS	34496	153570	70143	84316	250510	40347	290180	726860	379780	117350	22703	247860	0	1	0	0	1	0
P62318;H3BT13	P62318;H3BT13	3;2	3;2	3;2	Small nuclear ribonucleoprotein Sm D3	SNRPD3	;	2	3	3	3	30.2	30.2	30.2	13.916	126	126;62	0	28.687	By matching	By matching	By MS/MS	By matching	By matching	By MS/MS	By matching	By MS/MS	By matching	By MS/MS	By matching	By MS/MS	107790	303520	352760	155350	132660	246550	248170	3610400	539510	501070	63303	1279900	0	0	1	0	0	0
P38159;H3BT71;H0Y6E7;Q96E39;H3BUY5;H3BR27;A0A1B0GUK8;H3BNC1;O75526;Q8N7X1	P38159;H3BT71;H0Y6E7;Q96E39	10;8;7;7;4;3;3;2;2;1	10;8;7;7;4;3;3;2;2;1	10;8;7;7;4;3;3;2;2;1	RNA-binding motif protein, X chromosome;RNA-binding motif protein, X chromosome, N-terminally processed;RNA binding motif protein, X-linked-like-1	RBMX;RBMXL1	;;;	10	10	10	10	25.8	25.8	25.8	42.331	391	391;296;292;390;263;78;158;37;392;1067	0	211.21	By MS/MS	By MS/MS	By MS/MS	By MS/MS	By matching	By MS/MS	By MS/MS	By MS/MS	By MS/MS	By MS/MS	By MS/MS	By MS/MS	293100	632240	1101400	263660	250740	301730	686710	1829100	1520700	647690	480450	2430700	2	1	5	2	0	2
P16989;Q9Y2T7;A0A0D9SEI8	P16989	9;3;2	9;3;2	5;0;1	Y-box-binding protein 3	YBX3		3	9	9	5	45.7	45.7	34.7	40.089	372	372;364;92	0	178.2	By matching	By matching	By MS/MS	By matching	By matching	By matching	By MS/MS	By MS/MS	By MS/MS	By MS/MS	By MS/MS	By MS/MS	153180	280850	2176100	167760	170520	295690	502780	1602000	1034500	432270	113790	451680	0	0	2	0	0	0
H0YFY6;A0A087WY61;Q14980;K4DIE0	H0YFY6;A0A087WY61;Q14980;K4DIE0	2;2;2;1	2;2;2;1	2;2;2;1	Nuclear mitotic apparatus protein 1	NUMA1	;;;	4	2	2	2	3.5	3.5	3.5	107.3	964	964;2099;2115;353	0	12.694	By matching	By matching						By MS/MS		By MS/MS		By matching	4670.7	4292.9	0	0	0	0	0	9186.8	0	6895.9	0	2787.5	0	0	0	0	0	0
G3V4X8;G3V3A4;Q13573	G3V4X8;G3V3A4;Q13573	4;4;4	4;4;4	4;4;4	SNW domain-containing protein 1	SNW1	;;	3	4	4	4	13.1	13.1	13.1	43.331	374	374;571;536	0	41.96	By matching	By MS/MS	By MS/MS	By matching	By matching	By MS/MS	By MS/MS	By MS/MS	By MS/MS	By MS/MS	By matching	By MS/MS	101000	129510	166140	58577	69501	32507	243840	348720	159750	158900	16312	308020	0	2	3	0	0	1
Q14676	Q14676	2	2	2	Mediator of DNA damage checkpoint protein 1	MDC1		1	2	2	2	1.9	1.9	1.9	226.66	2089	2089	0	11.988	By matching	By MS/MS	By matching	By matching	By matching		By MS/MS		By matching	By MS/MS	By matching	By matching	1435	11868	2649.9	2312.6	2488.2	0	18032	0	13282	24891	3109.1	1326.2	0	1	0	0	0	0
P08670;B0YJC4;B0YJC5;A0A1B0GTT5;A0A1B0GVG8;H7C5W5;P17661;P41219;B4DIR1;K7ELP4;F8W835;K7EJU1;K7EKH9;A0A1X7SCE1;K7EMP8;A0A1X7SBR3;A0A1W2PR46;E7EMV2;E7ESP9;Q8IWY7;P14136;Q16352;P07196;P07197	P08670;B0YJC4	40;37;19;11;5;4;4;4;1;1;1;1;1;1;1;1;1;1;1;1;1;1;1;1	40;37;19;11;5;4;4;4;1;1;1;1;1;1;1;1;1;1;1;1;1;1;1;1	37;34;17;10;5;3;2;3;0;0;1;0;0;0;0;0;0;0;0;0;0;0;0;0	Vimentin	VIM	;	24	40	40	37	70.2	70.2	65	53.651	466	466;431;228;149;109;200;470;470;179;189;207;248;261;334;432;472;505;698;877;1649;432;499;543;916	0	323.31	By MS/MS	By MS/MS	By MS/MS	By MS/MS	By MS/MS	By MS/MS	By MS/MS	By MS/MS	By MS/MS	By MS/MS	By MS/MS	By MS/MS	171020	771570	3903100	621220	489830	703560	2429100	24326000	706830	908810	4429400	40058000	0	4	22	6	1	4
B2R5W2;P07910;G3V4C1;G3V2Q1;G3V4W0;B4DY08;G3V576;G3V5V7;G3V2D6;G3V555;G3V575;A0A0G2JPF8;A0A0G2JNQ3;P0DMR1;O60812;B7ZW38;B2RXH8;G3V5X6;G3V3K6;G3V251;B4DSU6;G3V4M8;G3V2H6	B2R5W2;P07910;G3V4C1;G3V2Q1;G3V4W0;B4DY08;G3V576;G3V5V7;G3V2D6;G3V555;G3V575	14;14;13;13;12;12;11;9;9;7;7;6;6;6;6;6;6;5;5;5;5;4;3	14;14;13;13;12;12;11;9;9;7;7;6;6;6;6;6;6;5;5;5;5;4;3	14;14;13;13;12;12;11;9;9;7;7;6;6;6;6;6;6;5;5;5;5;4;3	Heterogeneous nuclear ribonucleoproteins C1/C2	HNRNPC	;;;;;;;;;;	23	14	14	14	41.7	41.7	41.7	31.948	290	290;306;292;305;262;288;231;180;214;175;187;293;293;293;293;293;293;117;121;126;147;66;54	0	250.93	By MS/MS	By MS/MS	By MS/MS	By MS/MS	By MS/MS	By MS/MS	By MS/MS	By MS/MS	By MS/MS	By MS/MS	By MS/MS	By MS/MS	1513300	4609500	5480900	1413500	1327000	2014000	4252800	9770600	19474000	4382300	1938300	7678400	5	10	10	3	1	4
P67809;C9J5V9;H0Y449	P67809;C9J5V9	8;4;3	4;3;2	4;3;2	Nuclease-sensitive element-binding protein 1	YBX1	;	3	8	4	4	39.2	26.5	26.5	35.924	324	324;216;374	0	48.121	By matching	By matching	By MS/MS	By matching	By matching	By matching	By MS/MS	By MS/MS	By matching	By MS/MS	By matching	By matching	0	227440	590460	11786	176770	409800	617230	1160300	295480	449900	177610	244390	0	0	2	0	0	0
P82979;F8VZQ9;H0YHG0;F8VS12	P82979;F8VZQ9;H0YHG0	6;5;5;1	6;5;5;1	6;5;5;1	SAP domain-containing ribonucleoprotein	SARNP	;;	4	6	6	6	27.6	27.6	27.6	23.671	210	210;213;523;52	0	181.23	By matching	By MS/MS	By matching	By matching	By MS/MS	By matching	By MS/MS	By MS/MS	By MS/MS	By MS/MS	By MS/MS	By MS/MS	247440	388570	271160	155570	283620	125530	741610	1916100	1125200	404820	298120	1982200	0	2	0	0	1	0
K7EIE8;O95983;A0A087WT34;A0A087X1H1;A0A0A0MTS6	K7EIE8;O95983;A0A087WT34;A0A087X1H1;A0A0A0MTS6	2;2;1;1;1	2;2;1;1;1	2;2;1;1;1	Methyl-CpG-binding domain protein 3	MBD3	;;;;	5	2	2	2	10.6	10.6	10.6	26.322	235	235;291;130;147;185	0	40.497		By matching	By matching	By matching				By matching	By matching	By matching		By MS/MS	0	8553.3	15913	3808.7	0	0	0	28069	12920	19084	0	471430	0	0	0	0	0	0
Q14011;K7ENX8;K7ELV6;K7EJV5;K7ELT6;K7EJV1;K7EMY9;K7EPM4;K7ER40;K7EQR7;D6W5Y5;K7EQX4;K7ENN6;K7EIF7;K7EQL0	Q14011;K7ENX8;K7ELV6;K7EJV5;K7ELT6;K7EJV1;K7EMY9;K7EPM4;K7ER40;K7EQR7;D6W5Y5	3;2;2;2;2;2;2;2;2;2;2;1;1;1;1	3;2;2;2;2;2;2;2;2;2;2;1;1;1;1	3;2;2;2;2;2;2;2;2;2;2;1;1;1;1	Cold-inducible RNA-binding protein	CIRBP	;;;;;;;;;;	15	3	3	3	26.7	26.7	26.7	18.648	172	172;80;89;105;135;148;159;168;173;202;297;32;38;60;79	0	38.121	By matching	By MS/MS	By matching	By matching	By matching		By matching	By MS/MS	By MS/MS	By MS/MS	By matching	By matching	40900	147410	62163	25998	70602	0	7110	165800	166420	577600	41374	81970	0	1	0	0	0	0
P62263;H0YB22;E5RH77	P62263;H0YB22;E5RH77	5;3;3	5;3;3	5;3;3	40S ribosomal protein S14	RPS14	;;	3	5	5	5	30.5	30.5	30.5	16.273	151	151;120;134	0	57.073	By MS/MS	By MS/MS	By MS/MS	By matching	By MS/MS	By matching	By MS/MS	By MS/MS	By MS/MS	By MS/MS	By MS/MS	By MS/MS	1226000	2041100	2523500	716630	725720	156570	1122400	7379100	3424200	1780700	4840100	4898300	2	2	3	0	1	0
O60869	O60869	2	2	2	Endothelial differentiation-related factor 1	EDF1		1	2	2	2	16.9	16.9	16.9	16.368	148	148	0	12.094	By MS/MS	By matching	By matching	By matching	By matching	By matching	By matching	By MS/MS	By matching	By MS/MS	By matching	By MS/MS	94062	130790	251110	12676	87099	28768	117190	490390	215350	88692	14746	850570	1	0	0	0	0	0
Q9NZM5;M0QZU5;M0QYZ9;M0QZ34	Q9NZM5	3;1;1;1	3;1;1;1	3;1;1;1	Glioma tumor suppressor candidate region gene 2 protein	GLTSCR2		4	3	3	3	6.7	6.7	6.7	54.389	478	478;99;149;200	0	18.688	By matching	By MS/MS	By MS/MS	By matching	By matching	By matching	By MS/MS	By matching	By MS/MS	By MS/MS		By matching	27094	38423	95391	9853.9	16713	10498	52556	130660	152790	125530	0	134580	0	0	0	0	0	0
Q9GZT3;A0A087WUN7;H0YJ40;G3V4X6;G3V2S9;H0YJW7;H0YJI1;H0YJ07;H0YJU7	Q9GZT3;A0A087WUN7;H0YJ40;G3V4X6;G3V2S9;H0YJW7	6;5;5;5;5;4;1;1;1	6;5;5;5;5;4;1;1;1	6;5;5;5;5;4;1;1;1	SRA stem-loop-interacting RNA-binding protein, mitochondrial	SLIRP	;;;;;	9	6	6	6	67.9	67.9	67.9	12.349	109	109;92;96;98;124;76;40;56;72	0	35.715	By MS/MS	By MS/MS	By MS/MS	By matching	By matching	By matching	By MS/MS	By MS/MS	By MS/MS	By MS/MS	By matching	By MS/MS	427310	264070	489420	274900	28793	117530	1143500	1168500	425440	685690	53825	1202100	1	0	1	0	0	0
Q96CT7;M0R2F5	Q96CT7	9;4	9;4	9;4	Coiled-coil domain-containing protein 124	CCDC124		2	9	9	9	35	35	35	25.835	223	223;136	0	150.86	By matching	By MS/MS	By MS/MS	By MS/MS	By matching	By MS/MS	By MS/MS	By MS/MS	By MS/MS	By matching	By MS/MS	By MS/MS	419580	1195900	868150	254460	373840	154410	1363600	3057100	2556800	582310	792810	4554100	0	4	2	1	0	1
E7EVA0;P27816;H0Y2V1;H7C4C5;F8W9U4;B5MEG9	E7EVA0;P27816;H0Y2V1;H7C4C5;F8W9U4;B5MEG9	4;4;3;3;3;2	4;4;3;3;3;2	4;4;3;3;3;2	Microtubule-associated protein;Microtubule-associated protein 4	MAP4	;;;;;	6	4	4	4	2.6	2.6	2.6	245.44	2297	2297;1152;463;493;828;760	0	26.892	By matching	By matching	By matching	By matching	By matching	By matching	By MS/MS	By matching	By MS/MS	By MS/MS	By matching	By matching	9326.9	7494.2	2551.7	4320.3	1937.4	1284.7	11602	15825	64703	44017	798.26	15663	0	0	0	0	0	0
Q7Z7K6;A0A0M3HER2	Q7Z7K6;A0A0M3HER2	2;1	2;1	2;1	Centromere protein V	CENPV	;	2	2	2	2	13.5	13.5	13.5	29.946	275	275;175	0	14.75			By matching					By matching				By MS/MS	0	0	25438	0	0	0	0	81284	0	0	0	75339	0	0	0	0	0	0
Q14684	Q14684	3	3	3	Ribosomal RNA processing protein 1 homolog B	RRP1B		1	3	3	3	5.3	5.3	5.3	84.427	758	758	0	38.03	By matching	By matching	By MS/MS	By matching	By matching		By MS/MS	By matching	By matching	By matching	By MS/MS	By matching	16155	22878	23712	11317	12096	0	37781	60801	16965	22860	14090	23211	0	0	2	0	0	0
Q9BQ61;K7ELS0;K7ERU7;K7EN60	Q9BQ61;K7ELS0;K7ERU7;K7EN60	2;1;1;1	2;1;1;1	2;1;1;1	Uncharacterized protein C19orf43	C19orf43	;;;	4	2	2	2	21.6	21.6	21.6	18.419	176	176;132;133;150	0	13.055	By matching	By matching		By matching	By matching		By MS/MS	By matching	By MS/MS	By matching		By matching	50034	70827	0	31830	52689	0	74279	164780	68154	30688	0	320030	0	0	0	0	0	0
P46013	P46013	12	12	12	Antigen KI-67	MKI67		1	12	12	12	6.1	6.1	6.1	358.69	3256	3256	0	74.428	By MS/MS	By MS/MS	By matching	By matching	By matching		By MS/MS	By matching	By MS/MS	By MS/MS	By matching	By MS/MS	19596	31318	9013.7	8440.2	7239.5	0	50073	15012	42885	49807	3667.3	16498	2	1	0	0	0	0
P01833	P01833	4	4	4	Polymeric immunoglobulin receptor;Secretory component	PIGR		1	4	4	4	6.9	6.9	6.9	83.283	764	764	0	26.13		By matching			By matching		By matching	By MS/MS				By matching	0	6140.5	0	0	7735.1	0	3428.7	398590	0	0	0	3633.6	0	0	0	0	0	0
Q14244;A0A087WZ40	Q14244;A0A087WZ40	2;1	2;1	2;1	Ensconsin	MAP7	;	2	2	2	2	3.3	3.3	3.3	84.051	749	749;779	0	12.259	By matching	By MS/MS	By matching	By matching	By matching		By matching	By MS/MS	By matching	By matching	By matching	By MS/MS	5351.8	8778.1	30188	3666.3	5260.2	0	14478	25404	42961	3582.4	18249	76140	0	1	0	0	0	0
O60828;H7C053;C9JQA1	O60828;H7C053	5;3;2	5;3;2	5;3;2	Polyglutamine-binding protein 1	PQBP1	;	3	5	5	5	22.6	22.6	22.6	30.472	265	265;150;213	0	29.807	By matching	By matching	By matching		By matching	By matching	By MS/MS	By MS/MS	By matching	By matching	By matching	By MS/MS	40228	108060	101450	0	116120	46399	187820	152590	124740	113560	8187.5	861730	0	0	0	0	0	0
P01876	P01876	5	5	2	Ig alpha-1 chain C region	IGHA1		1	5	5	2	16.1	16.1	5.9	37.654	353	353	0	250.35	By matching	By MS/MS	By MS/MS	By matching	By matching	By matching	By matching	By MS/MS	By matching	By MS/MS	By matching	By matching	104030	118150	121900	24705	110950	10983	119900	3894300	176980	142580	36036	70426	0	2	1	0	0	0
Q86V81;E9PB61	Q86V81;E9PB61	4;3	4;3	4;3	THO complex subunit 4	ALYREF	;	2	4	4	4	22.2	22.2	22.2	26.888	257	257;264	0	323.31	By matching	By matching	By matching	By matching	By matching	By matching	By MS/MS	By MS/MS	By MS/MS	By MS/MS		By MS/MS	68889	141940	504080	51684	57394	108450	940760	375710	2471400	3824000	0	525950	0	0	0	0	0	0
S4R460;A0A0B4J2B5;A0A075B7F0;A0A0C4DH32;A0A0B4J1V1;P0DP04;A0A0B4J1X8;P01766;P01780;P01763;P01762;P01782	S4R460;A0A0B4J2B5;A0A075B7F0;A0A0C4DH32;A0A0B4J1V1;P0DP04;A0A0B4J1X8;P01766;P01780;P01763;P01762;P01782	2;2;1;1;1;1;1;1;1;1;1;1	2;2;1;1;1;1;1;1;1;1;1;1	2;2;1;1;1;1;1;1;1;1;1;1	Ig heavy chain V-III region BRO;Ig heavy chain V-III region JON;Ig heavy chain V-III region WEA;Ig heavy chain V-III region TRO;Ig heavy chain V-III region DOB	IGHV3OR16-9;IGHV3OR16-10;IGHV3-20;IGHV3-21;IGHV3-43	;;;;;;;;;;;	12	2	2	2	31.2	31.2	31.2	10.429	96	96;98;116;117;117;118;118;116;117;117;117;118	0	11.71								By MS/MS					0	0	0	0	0	0	0	620170	0	0	0	0	0	0	0	0	0	0
E7EQB2;E7ER44;P02788;C9JCF5	E7EQB2;E7ER44;P02788	28;28;28;6	28;28;28;6	26;26;26;6	Lactotransferrin;Lactoferricin-H;Kaliocin-1;Lactoferroxin-A;Lactoferroxin-B;Lactoferroxin-C	LTF	;;	4	28	28	26	48.4	48.4	45.4	76.625	696	696;708;710;182	0	323.31	By matching	By matching	By matching	By matching	By matching	By matching	By matching	By MS/MS	By MS/MS	By matching	By matching	By MS/MS	107470	64652	43160	15552	85856	6945.2	58286	10152000	128500	93378	7277	78027	0	0	0	0	0	0
Q99935	Q99935	3	3	3	Proline-rich protein 1;Opiorphin	PROL1		1	3	3	3	12.1	12.1	12.1	27.216	248	248	0	17.489	By matching							By MS/MS					5153.3	0	0	0	0	0	0	1283800	0	0	0	0	0	0	0	0	0	0
Q13405;E9PI78;H0YDP7;E9PNF1	Q13405;E9PI78;H0YDP7;E9PNF1	2;1;1;1	2;1;1;1	2;1;1;1	39S ribosomal protein L49, mitochondrial	MRPL49	;;;	4	2	2	2	16.3	16.3	16.3	19.198	166	166;99;127;140	0	11.752		By matching	By matching					By matching	By matching			By MS/MS	0	22195	11362	0	0	0	0	39958	27462	0	0	84264	0	0	0	0	0	0
P05114;A6NL93;A6NEL0;F2Z2W6;F2Z2Y5;H7BXJ5	P05114;A6NL93;A6NEL0	6;4;4;2;2;2	6;4;4;2;2;2	6;4;4;2;2;2	Non-histone chromosomal protein HMG-14	HMGN1	;;	6	6	6	6	51	51	51	10.659	100	100;90;116;44;45;48	0	47.985	By matching	By MS/MS	By MS/MS	By matching	By MS/MS	By matching	By MS/MS	By MS/MS	By MS/MS	By MS/MS	By MS/MS	By MS/MS	155670	146760	311960	290900	133370	58033	2735100	3920000	3103000	851140	497000	2216600	0	1	0	0	1	0
Q8NC51	Q8NC51	10	10	10	Plasminogen activator inhibitor 1 RNA-binding protein	SERBP1		1	10	10	10	32.8	32.8	32.8	44.965	408	408	0	85.669	By matching	By MS/MS	By MS/MS	By MS/MS	By MS/MS	By matching	By MS/MS	By MS/MS	By MS/MS	By MS/MS	By MS/MS	By MS/MS	148900	260810	136470	98482	101210	7288.4	2030100	393760	2470300	2216900	80167	382990	0	2	1	2	1	0
Q71RC2;F8W1I4;Q8TBL5;A0A087WTL9;F8VY40;Q96J85;X6RLN4	Q71RC2;F8W1I4;Q8TBL5;A0A087WTL9;F8VY40;Q96J85;X6RLN4	2;1;1;1;1;1;1	2;1;1;1;1;1;1	2;1;1;1;1;1;1	La-related protein 4	LARP4	;;;;;;	7	2	2	2	3.3	3.3	3.3	80.595	724	724;125;188;188;191;375;491	0	12.995		By matching	By MS/MS				By MS/MS	By matching	By matching	By matching		By MS/MS	0	14454	20311	0	0	0	16336	12854	14102	7626	0	23714	0	0	0	0	0	0
Q9NQ50	Q9NQ50	2	2	2	39S ribosomal protein L40, mitochondrial	MRPL40		1	2	2	2	14.6	14.6	14.6	24.49	206	206	0	11.823	By matching				By matching		By MS/MS	By MS/MS	By MS/MS	By matching	By MS/MS	By MS/MS	7720.3	0	0	0	72483	0	107350	219280	141870	10336	220470	298970	0	0	0	0	0	0
Q9NSI2;C9JJU7	Q9NSI2	3;1	3;1	3;1	Protein FAM207A	FAM207A		2	3	3	3	15.7	15.7	15.7	25.456	230	230;203	0	18.357	By matching	By matching	By matching				By matching	By matching	By MS/MS	By MS/MS		By MS/MS	7520.9	56535	73842	0	0	0	39352	27490	46341	52497	0	234030	0	0	0	0	0	0
X6R631;Q7Z7F7	X6R631;Q7Z7F7	3;3	3;3	3;3	39S ribosomal protein L55, mitochondrial	MRPL55	;	2	3	3	3	56.4	56.4	56.4	6.8487	55	55;128	0	18.259	By matching	By matching	By MS/MS			By matching	By matching	By MS/MS	By MS/MS	By matching		By MS/MS	64429	102930	390760	0	0	101550	158480	1110500	760920	325610	0	2095200	0	0	2	0	0	0
[truncated: 52 more columns]
