# Supplementary material for: Tandem RNA isolation reveals functional rearrangement of RNA-binding proteins on CDKN1B/p27Kip1 3’UTRs in cisplatin treated cells
Source: RNA Biol. 2019 Sep 16;17(1):33–46. doi: 10.1080/15476286.2019.1662268 (PMC6948961; doi:10.1080/15476286.2019.1662268)
Supplement: Supplemental Material [file krnb-17-01-1662268-s001.zip › Supplementary information/Table S1_Iadevaia.xlsx]

## Sheet: GO_term enrichment
Table S1. GO term enrichment analysis.
GO category	GOID	Term	Corr. P-value	# Proteins	Total # Proteins
Process	GO:0006412	translation	1.83333e-15	21	624
	GO:0043043	peptide biosynthetic process	4.07375e-15	21	649
	GO:0043604	amide biosynthetic process	1.53682e-13	21	777
	GO:0016071	mRNA metabolic process	2.59124e-12	20	779
	GO:0043603	cellular amide metabolic process	5.60615e-11	21	1047
	GO:0006397	mRNA processing	1.3622e-09	15	494
	GO:0010467	gene expression	1.53636e-09	39	5338
	GO:0008380	RNA splicing	2.51397e-09	14	421
	GO:0034641	cellular nitrogen compound metabolic process	1.43024e-08	41	6373
	GO:0006396	RNA processing	6.79597e-08	17	904
	GO:1903311	regulation of mRNA metabolic process	9.27756e-08	11	273
	GO:0044271	cellular nitrogen compound biosynthetic process	1.10553e-07	35	4813
	GO:0010608	posttranscriptional regulation of gene expression	2.47223e-07	13	486
	GO:0006402	mRNA catabolic process	4.10022e-07	11	314
	GO:0006417	regulation of translation	7.61687e-07	11	333
	GO:0034655	nucleobase-containing compound catabolic process	1.24275e-06	13	555
	GO:0006414	translational elongation	1.92156e-06	8	135
	GO:0070125	mitochondrial translational elongation	2.61838e-06	7	88
	GO:0070126	mitochondrial translational termination	2.83617e-06	7	89
	GO:0046700	heterocycle catabolic process	3.37179e-06	13	603
	GO:0044270	cellular nitrogen compound catabolic process	3.43939e-06	13	604
	GO:0006807	nitrogen compound metabolic process	3.96442e-06	47	9999
	GO:0019439	aromatic compound catabolic process	4.52404e-06	13	618
	GO:0010629	negative regulation of gene expression	6.17089e-06	20	1749
	GO:0006415	translational termination	6.91006e-06	7	101
	GO:1901361	organic cyclic compound catabolic process	8.40719e-06	13	651
	GO:0044249	cellular biosynthetic process	8.9731e-06	36	5925
	GO:0016070	RNA metabolic process	1.96745e-05	31	4549
	GO:0009058	biosynthetic process	2.00514e-05	36	6092
	GO:0032543	mitochondrial translation	5.19219e-05	7	135
	GO:1901576	organic substance biosynthetic process	6.60455e-05	35	6020
	GO:0008152	metabolic process	9.06484e-05	48	11301
	GO:0006403	RNA localization	0.000127199	8	231
	GO:0044237	cellular metabolic process	0.000145852	46	10469
	GO:0140053	mitochondrial gene expression	0.000166256	7	160
	GO:0009892	negative regulation of metabolic process	0.000179798	23	2822
	GO:0044260	cellular macromolecule metabolic process	0.000250481	40	8107
	GO:0006139	nucleobase-containing compound metabolic process	0.000284401	33	5698
	GO:0045727	positive regulation of translation	0.000515734	6	117
	GO:0071704	organic substance metabolic process	0.000538165	46	10837
	GO:0046483	heterocycle metabolic process	0.000561948	33	5854
	GO:0000184	nuclear-transcribed mRNA catabolic process, nonsense-mediated decay	0.000598691	6	120
	GO:0050657	nucleic acid transport	0.000612249	7	194
	GO:0050658	RNA transport	0.000612249	7	194
	GO:0051236	establishment of RNA localization	0.000678697	7	197
	GO:0006725	cellular aromatic compound metabolic process	0.000683532	33	5900
	GO:0010468	regulation of gene expression	0.00078639	28	4405
	GO:0043488	regulation of mRNA stability	0.000874691	6	128
	GO:0043487	regulation of RNA stability	0.00114368	6	134
	GO:0043624	cellular protein complex disassembly	0.00114436	7	213
	GO:0034250	positive regulation of cellular amide metabolic process	0.00135797	6	138
	GO:1903313	positive regulation of mRNA metabolic process	0.00137598	5	76
	GO:1901360	organic cyclic compound metabolic process	0.00157461	33	6102
	GO:0050832	defense response to fungus	0.00216769	4	37
	GO:0061013	regulation of mRNA catabolic process	0.00220553	6	150
	GO:0015931	nucleobase-containing compound transport	0.00226118	7	236
	GO:0048255	mRNA stabilization	0.00400311	4	43
	GO:0043933	protein-containing complex subunit organization	0.00449787	18	2151
Function	GO:0003723	RNA binding	5.60701e-25	36	1630
	GO:0003676	nucleic acid binding	1.103e-13	38	4022
	GO:0003729	mRNA binding	1.18232e-10	12	238
	GO:1901363	heterocyclic compound binding	9.80254e-10	40	5911
	GO:0003730	mRNA 3'-UTR binding	1.5327e-07	7	78
	GO:0003735	structural constituent of ribosome	2.49402e-05	7	162
	GO:0017091	AU-rich element binding	9.42836e-05	4	28
	GO:0035925	mRNA 3'-UTR AU-rich region binding	0.000688168	3	14
	GO:0005488	binding	0.000963162	52	14885
	GO:0003697	single-stranded DNA binding	0.00102575	5	107
Compartment	GO:1990904	ribonucleoprotein complex	1.093e-22	28	840
	GO:0015934	large ribosomal subunit	1.08761e-10	10	121
	GO:0005840	ribosome	1.09693e-10	12	230
	GO:0043232	intracellular non-membrane-bounded organelle	2.61315e-10	35	4157
	GO:0044391	ribosomal subunit	3.75259e-10	11	191
	GO:0031974	membrane-enclosed lumen	7.91483e-10	38	5184
	GO:0044446	intracellular organelle part	2.31963e-09	48	9154
	GO:0032991	protein-containing complex	7.80048e-09	37	5248
	GO:0044422	organelle part	9.19874e-09	48	9450
	GO:0000315	organellar large ribosomal subunit	1.2951e-06	6	57
	GO:0005762	mitochondrial large ribosomal subunit	1.2951e-06	6	57
	GO:0043227	membrane-bounded organelle	1.6155e-06	51	12306
	GO:0070062	extracellular exosome	4.28528e-06	21	2091
	GO:1903561	extracellular vesicle	5.10575e-06	21	2112
	GO:0043230	extracellular organelle	5.19107e-06	21	2114
	GO:0043226	organelle	8.29004e-06	52	13384
	GO:0000313	organellar ribosome	1.69627e-05	6	87
	GO:0005761	mitochondrial ribosome	1.69627e-05	6	87
	GO:0044428	nuclear part	4.07827e-05	29	4428
	GO:0030057	desmosome	8.14999e-05	4	25
	GO:0005615	extracellular space	0.0001217	24	3277
