# Supplementary material for: Tandem RNA isolation reveals functional rearrangement of RNA-binding proteins on CDKN1B/p27Kip1 3’UTRs in cisplatin treated cells
Source: RNA Biol. 2019 Sep 16;17(1):33–46. doi: 10.1080/15476286.2019.1662268 (PMC6948961; doi:10.1080/15476286.2019.1662268)
Supplement: Supplemental Material [file krnb-17-01-1662268-s001.zip › Supplementary information/Table S2_Iadevaia.xlsx]

## Sheet: Primers
Table S2. Oligonucleotide sequences.
PCR	Sequence (5'>3')
ELAVL1 Fwd	GTGACATCGGGAGAACGAAT
ELAVL1 Rev	GCGGTCACGTAGTTCACAAA
PDAP1 Fwd	CAAAGGAGCTTTCGAGGAGAG
PDAP1 Rev	GTGGCATCGTCTTTTGCTTTC
SNW1 Fwd	TTACCTGCACCTACTCAGCTAT
SNW1 Rev	GGTCTGCCGTGATCTCTGG
CDKN1B/p27 3’UTR Fwd	GTGGAGCGGGGTATGAAGA
CDKN1B/p27 3’UTR Rev	TCTCTGAAAGGGACATTACATCT
CDKN1B/p27 ORF Fwd	AACGTGCGAGTGTCTAACGG
CDKN1B/p27 ORF Rev	CCCTCTAGGGGTTTGTGATTCT
RPS18 Fwd	CCAAGAGGGCGGGAGAAC
RPS18 Rev	TATTTTCCATCCTTTACATCCTTCTG
Tubulin Fwd	CTGAACCACCTTGTCTCAGC
Tubulin Rev	AGCCAGGCATAAAGAAATGG
Actin	Primer Design, ID HK-SY-hu-600 (ACTB)
GAPDH	Primer Design, ID HK-SY-hu-600 (GAPDH)
KHSRP Fwd	AATGAGTACGGATCTCGGATTGG
KHSRP Rev	CCGTCATCTTGCTTGAACTGTA
HNRNPD Fwd	GCGTGGGTTCTGCTTTATTACC
hnRNPD Rev	TTGCTGATATTGTTCCTTCGACA
LysA Fwd	CTGAAAGCACAGGTGGCATA
LysA Rev	AGCTCTCTCCGGATACGACA
GFP Fwd	GACCACATGAAGCAGCACG
GFP Rev	GGTCTTGTAGTTGCCGTCG
C-MYC Fwd	ATGAAAAGGCCCCCAAGGTA
C-MYC Rev	CGTTTCCGCAACAAGTCCTCT
T7-p27_3UTR_Fw	taatacgactcactatagggACAGCTCGAATTAAGAATATGTTT
P27_3’UTR_END_Rv	AATGAATAGCTATGGAAGTTTTCTTTA
LDLR_T7Fw1	taatacgactcactatagggAGCATTGCCTGCCAGAGCTTTG
LDLR_Rev1	GCATTCATTGACACGGGCTTTCCC
Cloning HAMMER2 and pTO vectors
HindIII-Kozak-eGFP-fwd	GATTAAGCTTGCCACCATGGTGAGCAAGGGCGAGG
eGFP-rev-MCS-BamHI	GGATCCGGCGCCCCCGGGGATATCTTACTTGTACAGCTCGTCCATGC
CDKN1B-3’-UTR-fwd	CTCGAGACAGCTCGAATTAAGAATATGTTTCC
CDKN1B-3’-UTR-rev	GCGGCCGCGAAGTTTTCTTTATTGATTACTTAATGTG
siRNA oligo sequences
siKHSRP	Ambion ID 121458
siPDAP1	Ambion ID 136628
siSNW1	Ambion ID 108321
siELAVL1	Ambion ID 145882
siHNRNPD	Ambion ID 145410
siSCR	AAAGGACGGAGGACAUUAU[dT] [dT]; (27)
